# Supplementary material for: Genetic diversity and environmental adaptation in Ethiopian tef
Source: G3 (Bethesda). 2025 Jan 24;15(3):jkae303. doi: 10.1093/g3journal/jkae303 (PMC11917483; doi:10.1093/g3journal/jkae303)
Supplement: jkae303_Supplementary_Data [file jkae303_supplementary_data.zip]

Archive with 2 entries (2 files):
- Supplemental_File_S1_G3-2024-405448.xlsx
- Supplemental_Material_G3-2024-405448.pdf
