# Supplementary material for: Genetic diversity and environmental adaptation in Ethiopian tef
Source: G3 (Bethesda). 2025 Jan 24;15(3):jkae303. doi: 10.1093/g3journal/jkae303 (PMC11917483; doi:10.1093/g3journal/jkae303)
Supplement: jkae303_Supplementary_Data [file jkae303_supplementary_data.zip › Supplemental_File_S1_G3-2024-405448.xlsx]

## Sheet: S1.1
Tube or plate	Plate or Tube ID	Plate Coordinate	Plate Coordinate Combined	Well ID	Species	Genotype Name/Accession number	Tissue	Number of plants sampled	Experiment	Date tissue collected	Tissue collector_operator	DNA extraction protocol	DNA extraction date
Plate	ET1000002	A1	ET1000002A1	ET1000002A1	Eragrostis tef	55183	Leaf	1	Eragrostis tef re-sequencing	2018-07-11	Tef team	DNA Extraction protocol for DArT	2018-07-11
Plate	ET1000002	B1	ET1000002B1	ET1000002B1	Eragrostis tef	212933	Leaf	1	Eragrostis tef re-sequencing	2018-07-11	Tef team	DNA Extraction protocol for DArT	2018-07-11
Plate	ET1000002	C1	ET1000002C1	ET1000002C1	Eragrostis tef	243522	Leaf	1	Eragrostis tef re-sequencing	2018-07-11	Tef team	DNA Extraction protocol for DArT	2018-07-11
Plate	ET1000002	D1	ET1000002D1	ET1000002D1	Eragrostis tef	243499	Leaf	1	Eragrostis tef re-sequencing	2018-07-11	Tef team	DNA Extraction protocol for DArT	2018-07-11
Plate	ET1000002	E1	ET1000002E1	ET1000002E1	Eragrostis tef	55186	Leaf	1	Eragrostis tef re-sequencing	2018-07-11	Tef team	DNA Extraction protocol for DArT	2018-07-11
Plate	ET1000002	F1	ET1000002F1	ET1000002F1	Eragrostis tef	230771	Leaf	1	Eragrostis tef re-sequencing	2018-07-11	Tef team	DNA Extraction protocol for DArT	2018-07-11
Plate	ET1000002	G1	ET1000002G1	ET1000002G1	Eragrostis tef	243494	Leaf	1	Eragrostis tef re-sequencing	2018-07-11	Tef team	DNA Extraction protocol for DArT	2018-07-11
Plate	ET1000002	H1	ET1000002H1	ET1000002H1	Eragrostis tef	243496	Leaf	1	Eragrostis tef re-sequencing	2018-07-11	Tef team	DNA Extraction protocol for DArT	2018-07-11
Plate	ET1000002	A2	ET1000002A2	ET1000002A2	Eragrostis tef	234726	Leaf	1	Eragrostis tef re-sequencing	2018-07-11	Tef team	DNA Extraction protocol for DArT	2018-07-11
Plate	ET1000002	B2	ET1000002B2	ET1000002B2	Eragrostis tef	243521	Leaf	1	Eragrostis tef re-sequencing	2018-07-11	Tef team	DNA Extraction protocol for DArT	2018-07-11
Plate	ET1000002	C2	ET1000002C2	ET1000002C2	Eragrostis tef	243506	Leaf	1	Eragrostis tef re-sequencing	2018-07-11	Tef team	DNA Extraction protocol for DArT	2018-07-11
Plate	ET1000002	D2	ET1000002D2	ET1000002D2	Eragrostis tef	243507	Leaf	1	Eragrostis tef re-sequencing	2018-07-11	Tef team	DNA Extraction protocol for DArT	2018-07-11
Plate	ET1000002	E2	ET1000002E2	ET1000002E2	Eragrostis tef	243533	Leaf	1	Eragrostis tef re-sequencing	2018-07-11	Tef team	DNA Extraction protocol for DArT	2018-07-11
Plate	ET1000002	F2	ET1000002F2	ET1000002F2	Eragrostis tef	225761	Leaf	1	Eragrostis tef re-sequencing	2018-07-11	Tef team	DNA Extraction protocol for DArT	2018-07-11
Plate	ET1000002	G2	ET1000002G2	ET1000002G2	Eragrostis tef	55047	Leaf	1	Eragrostis tef re-sequencing	2018-07-11	Tef team	DNA Extraction protocol for DArT	2018-07-11
Plate	ET1000002	H2	ET1000002H2	ET1000002H2	Eragrostis tef	55102	Leaf	1	Eragrostis tef re-sequencing	2018-07-11	Tef team	DNA Extraction protocol for DArT	2018-07-11
Plate	ET1000002	A3	ET1000002A3	ET1000002A3	Eragrostis tef	243489	Leaf	1	Eragrostis tef re-sequencing	2018-07-11	Tef team	DNA Extraction protocol for DArT	2018-07-11
Plate	ET1000002	B3	ET1000002B3	ET1000002B3	Eragrostis tef	243495	Leaf	1	Eragrostis tef re-sequencing	2018-07-11	Tef team	DNA Extraction protocol for DArT	2018-07-11
Plate	ET1000002	C3	ET1000002C3	ET1000002C3	Eragrostis tef	230773	Leaf	1	Eragrostis tef re-sequencing	2018-07-11	Tef team	DNA Extraction protocol for DArT	2018-07-11
Plate	ET1000002	D3	ET1000002D3	ET1000002D3	Eragrostis tef	55184	Leaf	1	Eragrostis tef re-sequencing	2018-07-11	Tef team	DNA Extraction protocol for DArT	2018-07-11
Plate	ET1000002	E3	ET1000002E3	ET1000002E3	Eragrostis tef	55073	Leaf	1	Eragrostis tef re-sequencing	2018-07-11	Tef team	DNA Extraction protocol for DArT	2018-07-11
Plate	ET1000002	F3	ET1000002F3	ET1000002F3	Eragrostis tef	243498	Leaf	1	Eragrostis tef re-sequencing	2018-07-11	Tef team	DNA Extraction protocol for DArT	2018-07-11
Plate	ET1000002	G3	ET1000002G3	ET1000002G3	Eragrostis tef	234435	Leaf	1	Eragrostis tef re-sequencing	2018-07-11	Tef team	DNA Extraction protocol for DArT	2018-07-11
Plate	ET1000002	H3	ET1000002H3	ET1000002H3	Eragrostis tef	234371	Leaf	1	Eragrostis tef re-sequencing	2018-07-11	Tef team	DNA Extraction protocol for DArT	2018-07-11
Plate	ET1000002	A4	ET1000002A4	ET1000002A4	Eragrostis tef	55334	Leaf	1	Eragrostis tef re-sequencing	2018-07-11	Tef team	DNA Extraction protocol for DArT	2018-07-11
Plate	ET1000002	B4	ET1000002B4	ET1000002B4	Eragrostis tef	55068	Leaf	1	Eragrostis tef re-sequencing	2018-07-11	Tef team	DNA Extraction protocol for DArT	2018-07-11
Plate	ET1000002	C4	ET1000002C4	ET1000002C4	Eragrostis tef	243531	Leaf	1	Eragrostis tef re-sequencing	2018-07-11	Tef team	DNA Extraction protocol for DArT	2018-07-11
Plate	ET1000002	D4	ET1000002D4	ET1000002D4	Eragrostis tef	243511	Leaf	1	Eragrostis tef re-sequencing	2018-07-11	Tef team	DNA Extraction protocol for DArT	2018-07-11
Plate	ET1000002	E4	ET1000002E4	ET1000002E4	Eragrostis tef	55100	Leaf	1	Eragrostis tef re-sequencing	2018-07-11	Tef team	DNA Extraction protocol for DArT	2018-07-11
Plate	ET1000002	F4	ET1000002F4	ET1000002F4	Eragrostis tef	55096	Leaf	1	Eragrostis tef re-sequencing	2018-07-11	Tef team	DNA Extraction protocol for DArT	2018-07-11
Plate	ET1000002	G4	ET1000002G4	ET1000002G4	Eragrostis tef	212834	Leaf	1	Eragrostis tef re-sequencing	2018-07-11	Tef team	DNA Extraction protocol for DArT	2018-07-11
Plate	ET1000002	H4	ET1000002H4	ET1000002H4	Eragrostis tef	225760	Leaf	1	Eragrostis tef re-sequencing	2018-07-11	Tef team	DNA Extraction protocol for DArT	2018-07-11
Plate	ET1000002	A5	ET1000002A5	ET1000002A5	Eragrostis tef	230580	Leaf	1	Eragrostis tef re-sequencing	2018-07-11	Tef team	DNA Extraction protocol for DArT	2018-07-11
Plate	ET1000002	B5	ET1000002B5	ET1000002B5	Eragrostis tef	225761	Leaf	1	Eragrostis tef re-sequencing	2018-07-11	Tef team	DNA Extraction protocol for DArT	2018-07-11
Plate	ET1000002	C5	ET1000002C5	ET1000002C5	Eragrostis tef	55049	Leaf	1	Eragrostis tef re-sequencing	2018-07-11	Tef team	DNA Extraction protocol for DArT	2018-07-11
Plate	ET1000002	D5	ET1000002D5	ET1000002D5	Eragrostis tef	243500	Leaf	1	Eragrostis tef re-sequencing	2018-07-11	Tef team	DNA Extraction protocol for DArT	2018-07-11
Plate	ET1000002	E5	ET1000002E5	ET1000002E5	Eragrostis tef	55123	Leaf	1	Eragrostis tef re-sequencing	2018-07-11	Tef team	DNA Extraction protocol for DArT	2018-07-11
Plate	ET1000002	F5	ET1000002F5	ET1000002F5	Eragrostis tef	55034	Leaf	1	Eragrostis tef re-sequencing	2018-07-11	Tef team	DNA Extraction protocol for DArT	2018-07-11
Plate	ET1000002	G5	ET1000002G5	ET1000002G5	Eragrostis tef	225759	Leaf	1	Eragrostis tef re-sequencing	2018-07-11	Tef team	DNA Extraction protocol for DArT	2018-07-11
Plate	ET1000002	H5	ET1000002H5	ET1000002H5	Eragrostis tef	55085	Leaf	1	Eragrostis tef re-sequencing	2018-07-11	Tef team	DNA Extraction protocol for DArT	2018-07-11
Plate	ET1000002	A6	ET1000002A6	ET1000002A6	Eragrostis tef	237205	Leaf	1	Eragrostis tef re-sequencing	2018-07-11	Tef team	DNA Extraction protocol for DArT	2018-07-11
Plate	ET1000002	B6	ET1000002B6	ET1000002B6	Eragrostis tef	225760	Leaf	1	Eragrostis tef re-sequencing	2018-07-11	Tef team	DNA Extraction protocol for DArT	2018-07-11
Plate	ET1000002	C6	ET1000002C6	ET1000002C6	Eragrostis tef	230580	Leaf	1	Eragrostis tef re-sequencing	2018-07-11	Tef team	DNA Extraction protocol for DArT	2018-07-11
Plate	ET1000002	D6	ET1000002D6	ET1000002D6	Eragrostis tef	243512	Leaf	1	Eragrostis tef re-sequencing	2018-07-11	Tef team	DNA Extraction protocol for DArT	2018-07-11
Plate	ET1000002	E6	ET1000002E6	ET1000002E6	Eragrostis tef	212835	Leaf	1	Eragrostis tef re-sequencing	2018-07-11	Tef team	DNA Extraction protocol for DArT	2018-07-11
Plate	ET1000002	F6	ET1000002F6	ET1000002F6	Eragrostis tef	243497	Leaf	1	Eragrostis tef re-sequencing	2018-07-11	Tef team	DNA Extraction protocol for DArT	2018-07-11
Plate	ET1000002	G6	ET1000002G6	ET1000002G6	Eragrostis tef	212616	Leaf	1	Eragrostis tef re-sequencing	2018-07-11	Tef team	DNA Extraction protocol for DArT	2018-07-11
Plate	ET1000002	H6	ET1000002H6	ET1000002H6	Eragrostis tef	243530	Leaf	1	Eragrostis tef re-sequencing	2018-07-11	Tef team	DNA Extraction protocol for DArT	2018-07-11
Plate	ET1000002	A7	ET1000002A7	ET1000002A7	Eragrostis tef	243539	Leaf	1	Eragrostis tef re-sequencing	2018-07-11	Tef team	DNA Extraction protocol for DArT	2018-07-11
Plate	ET1000002	B7	ET1000002B7	ET1000002B7	Eragrostis tef	243524	Leaf	1	Eragrostis tef re-sequencing	2018-07-11	Tef team	DNA Extraction protocol for DArT	2018-07-11
Plate	ET1000002	C7	ET1000002C7	ET1000002C7	Eragrostis tef	55188	Leaf	1	Eragrostis tef re-sequencing	2018-07-11	Tef team	DNA Extraction protocol for DArT	2018-07-11
Plate	ET1000002	D7	ET1000002D7	ET1000002D7	Eragrostis tef	243505	Leaf	1	Eragrostis tef re-sequencing	2018-07-11	Tef team	DNA Extraction protocol for DArT	2018-07-11
Plate	ET1000002	E7	ET1000002E7	ET1000002E7	Eragrostis tef	243501	Leaf	1	Eragrostis tef re-sequencing	2018-07-11	Tef team	DNA Extraction protocol for DArT	2018-07-11
Plate	ET1000002	F7	ET1000002F7	ET1000002F7	Eragrostis tef	237205	Leaf	1	Eragrostis tef re-sequencing	2018-07-11	Tef team	DNA Extraction protocol for DArT	2018-07-11
Plate	ET1000002	G7	ET1000002G7	ET1000002G7	Eragrostis tef	234376	Leaf	1	Eragrostis tef re-sequencing	2018-07-11	Tef team	DNA Extraction protocol for DArT	2018-07-11
Plate	ET1000002	H7	ET1000002H7	ET1000002H7	Eragrostis tef	55187	Leaf	1	Eragrostis tef re-sequencing	2018-07-11	Tef team	DNA Extraction protocol for DArT	2018-07-11
Plate	ET1000002	A8	ET1000002A8	ET1000002A8	Eragrostis tef	225759	Leaf	1	Eragrostis tef re-sequencing	2018-07-11	Tef team	DNA Extraction protocol for DArT	2018-07-11
Plate	ET1000002	B8	ET1000002B8	ET1000002B8	Eragrostis tef	55334	Leaf	1	Eragrostis tef re-sequencing	2018-07-11	Tef team	DNA Extraction protocol for DArT	2018-07-11
Plate	ET1000002	C8	ET1000002C8	ET1000002C8	Eragrostis tef	243540	Leaf	1	Eragrostis tef re-sequencing	2018-07-11	Tef team	DNA Extraction protocol for DArT	2018-07-11
Plate	ET1000002	D8	ET1000002D8	ET1000002D8	Eragrostis tef	212931	Leaf	1	Eragrostis tef re-sequencing	2018-07-11	Tef team	DNA Extraction protocol for DArT	2018-07-11
Plate	ET1000002	E8	ET1000002E8	ET1000002E8	Eragrostis tef	243532	Leaf	1	Eragrostis tef re-sequencing	2018-07-11	Tef team	DNA Extraction protocol for DArT	2018-07-11
Plate	ET1000002	F8	ET1000002F8	ET1000002F8	Eragrostis tef	230773	Leaf	1	Eragrostis tef re-sequencing	2018-07-11	Tef team	DNA Extraction protocol for DArT	2018-07-11
Plate	ET1000002	G8	ET1000002G8	ET1000002G8	Eragrostis tef	55181	Leaf	1	Eragrostis tef re-sequencing	2018-07-11	Tef team	DNA Extraction protocol for DArT	2018-07-11
Plate	ET1000002	H8	ET1000002H8	ET1000002H8	Eragrostis tef	243523	Leaf	1	Eragrostis tef re-sequencing	2018-07-11	Tef team	DNA Extraction protocol for DArT	2018-07-11
Plate	ET1000002	A9	ET1000002A9	ET1000002A9	Eragrostis tef	212931	Leaf	1	Eragrostis tef re-sequencing	2018-07-11	Tef team	DNA Extraction protocol for DArT	2018-07-11
Plate	ET1000002	B9	ET1000002B9	ET1000002B9	Eragrostis tef	243514	Leaf	1	Eragrostis tef re-sequencing	2018-07-11	Tef team	DNA Extraction protocol for DArT	2018-07-11
Plate	ET1000002	C9	ET1000002C9	ET1000002C9	Eragrostis tef	243492	Leaf	1	Eragrostis tef re-sequencing	2018-07-11	Tef team	DNA Extraction protocol for DArT	2018-07-11
Plate	ET1000002	D9	ET1000002D9	ET1000002D9	Eragrostis tef	55125	Leaf	1	Eragrostis tef re-sequencing	2018-07-11	Tef team	DNA Extraction protocol for DArT	2018-07-11
Plate	ET1000002	E9	ET1000002E9	ET1000002E9	Eragrostis tef	243503	Leaf	1	Eragrostis tef re-sequencing	2018-07-11	Tef team	DNA Extraction protocol for DArT	2018-07-11
Plate	ET1000002	F9	ET1000002F9	ET1000002F9	Eragrostis tef	55031	Leaf	1	Eragrostis tef re-sequencing	2018-07-11	Tef team	DNA Extraction protocol for DArT	2018-07-11
Plate	ET1000002	G9	ET1000002G9	ET1000002G9	Eragrostis tef	243515	Leaf	1	Eragrostis tef re-sequencing	2018-07-11	Tef team	DNA Extraction protocol for DArT	2018-07-11
Plate	ET1000002	H9	ET1000002H9	ET1000002H9	Eragrostis tef	225751	Leaf	1	Eragrostis tef re-sequencing	2018-07-11	Tef team	DNA Extraction protocol for DArT	2018-07-11
Plate	ET1000002	A10	ET1000002A10	ET1000002A10	Eragrostis tef	55132	Leaf	1	Eragrostis tef re-sequencing	2018-07-11	Tef team	DNA Extraction protocol for DArT	2018-07-11
Plate	ET1000002	B10	ET1000002B10	ET1000002B10	Eragrostis tef	212933	Leaf	1	Eragrostis tef re-sequencing	2018-07-11	Tef team	DNA Extraction protocol for DArT	2018-07-11
Plate	ET1000002	C10	ET1000002C10	ET1000002C10	Eragrostis tef	55062	Leaf	1	Eragrostis tef re-sequencing	2018-07-11	Tef team	DNA Extraction protocol for DArT	2018-07-11
Plate	ET1000002	D10	ET1000002D10	ET1000002D10	Eragrostis tef	55135	Leaf	1	Eragrostis tef re-sequencing	2018-07-11	Tef team	DNA Extraction protocol for DArT	2018-07-11
Plate	ET1000002	E10	ET1000002E10	ET1000002E10	Eragrostis tef	55154	Leaf	1	Eragrostis tef re-sequencing	2018-07-11	Tef team	DNA Extraction protocol for DArT	2018-07-11
Plate	ET1000002	F10	ET1000002F10	ET1000002F10	Eragrostis tef	243488	Leaf	1	Eragrostis tef re-sequencing	2018-07-11	Tef team	DNA Extraction protocol for DArT	2018-07-11
Plate	ET1000002	G10	ET1000002G10	ET1000002G10	Eragrostis tef	55088	Leaf	1	Eragrostis tef re-sequencing	2018-07-11	Tef team	DNA Extraction protocol for DArT	2018-07-11
Plate	ET1000002	H10	ET1000002H10	ET1000002H10	Eragrostis tef	55179	Leaf	1	Eragrostis tef re-sequencing	2018-07-11	Tef team	DNA Extraction protocol for DArT	2018-07-11
Plate	ET1000002	A11	ET1000002A11	ET1000002A11	Eragrostis tef	212835	Leaf	1	Eragrostis tef re-sequencing	2018-07-11	Tef team	DNA Extraction protocol for DArT	2018-07-11
Plate	ET1000002	B11	ET1000002B11	ET1000002B11	Eragrostis tef	243510	Leaf	1	Eragrostis tef re-sequencing	2018-07-11	Tef team	DNA Extraction protocol for DArT	2018-07-11
Plate	ET1000002	C11	ET1000002C11	ET1000002C11	Eragrostis tef	212616	Leaf	1	Eragrostis tef re-sequencing	2018-07-11	Tef team	DNA Extraction protocol for DArT	2018-07-11
Plate	ET1000002	D11	ET1000002D11	ET1000002D11	Eragrostis tef	230771	Leaf	1	Eragrostis tef re-sequencing	2018-07-11	Tef team	DNA Extraction protocol for DArT	2018-07-11
Plate	ET1000002	E11	ET1000002E11	ET1000002E11	Eragrostis tef	55199	Leaf	1	Eragrostis tef re-sequencing	2018-07-11	Tef team	DNA Extraction protocol for DArT	2018-07-11
Plate	ET1000002	F11	ET1000002F11	ET1000002F11	Eragrostis tef	55191	Leaf	1	Eragrostis tef re-sequencing	2018-07-11	Tef team	DNA Extraction protocol for DArT	2018-07-11
Plate	ET1000002	G11	ET1000002G11	ET1000002G11	Eragrostis tef	55185	Leaf	1	Eragrostis tef re-sequencing	2018-07-11	Tef team	DNA Extraction protocol for DArT	2018-07-11
Plate	ET1000002	H11	ET1000002H11	ET1000002H11	Eragrostis tef	55192	Leaf	1	Eragrostis tef re-sequencing	2018-07-11	Tef team	DNA Extraction protocol for DArT	2018-07-11
Plate	ET1000002	A12	ET1000002A12	ET1000002A12	Eragrostis tef	55030	Leaf	1	Eragrostis tef re-sequencing	2018-07-11	Tef team	DNA Extraction protocol for DArT	2018-07-11
Plate	ET1000002	B12	ET1000002B12	ET1000002B12	Eragrostis tef	243493	Leaf	1	Eragrostis tef re-sequencing	2018-07-11	Tef team	DNA Extraction protocol for DArT	2018-07-11
Plate	ET1000002	C12	ET1000002C12	ET1000002C12	Eragrostis tef	243504	Leaf	1	Eragrostis tef re-sequencing	2018-07-11	Tef team	DNA Extraction protocol for DArT	2018-07-11
Plate	ET1000002	D12	ET1000002D12	ET1000002D12	Eragrostis tef	387	Leaf	1	Eragrostis tef re-sequencing	2018-07-11	Tef team	DNA Extraction protocol for DArT	2018-07-11
Plate	ET1000002	E12	ET1000002E12	ET1000002E12	Eragrostis tef	384	Leaf	1	Eragrostis tef re-sequencing	2018-07-11	Tef team	DNA Extraction protocol for DArT	2018-07-11
Plate	ET1000002	F12	ET1000002F12	ET1000002F12	Eragrostis tef	383	Leaf	1	Eragrostis tef re-sequencing	2018-07-11	Tef team	DNA Extraction protocol for DArT	2018-07-11
Plate	ET1000002	G12	ET1000002G12	ET1000002G12	Eragrostis tef	382	Leaf	1	Eragrostis tef re-sequencing	2018-07-11	Tef team	DNA Extraction protocol for DArT	2018-07-11
Plate	ET1000002	H12	ET1000002H12	ET1000002H12	Eragrostis tef	381	Leaf	1	Eragrostis tef re-sequencing	2018-07-11	Tef team	DNA Extraction protocol for DArT	2018-07-11

## Sheet: S1.2
Sample	Accession number	Region/State/Province	Zone	Woreda/District	Latitude	Longitude	Altitude	ID	bio1	bio2	bio3	bio4	bio5	bio6	bio7	bio8	bio9	bio10	bio11	bio12	bio13	bio14	bio15	bio16	bio17	bio18	bio19
A1	55183	Amara	MIRAB GOJAM	BURE WEMBERMA	10.7833	37.05	2550	57	165	143	73	925	262	67	195	157	160	179	157	1701	382	15	91	1002	62	234	1002
A10	55132	Oromiya	MISRAK WELLEGA	GUTO WAYU	9.01667	36.5	2400	34	189	134	74	1288	288	107	181	175	193	207	173	1846	362	9	87	1025	35	134	974
A11	212835	Oromiya	BALE	MENNANA HERENA BULU	6.4	39.8333	1340	18	209	145	75	739	303	112	191	217	204	217	199	864	166	10	73	395	50	395	183
A12	55030	Amara	AGEW AWI	DANGELA	11.3167	36.8	2175	77	174	148	71	813	275	69	206	168	168	185	166	1591	371	6	100	991	32	163	66
A2	234726	Benishangul & Gumuz	METEKEL	DIBATE	10.6833	36.3833	1450	52	202	146	66	1171	314	95	219	192	198	220	192	1766	409	4	100	1078	24	205	1078
A3	243489	Amara	DEBUB WELLO	DESSIE ZURIA	10.95	39.5667	2920	62	131	148	73	1253	228	27	201	139	114	146	114	1161	309	16	101	743	54	421	54
A4	55334	Amara	AGEW AWI	DANGELA	11.1167	36.9	2570	70	153	145	73	823	250	53	197	147	148	165	146	1807	406	18	88	1045	78	239	108
A5	230580	Oromiya	BALE	MENNANA HERENA BULU	6.41667	39.8667	1150	19	219	144	75	743	313	123	190	227	214	227	209	765	161	8	81	377	40	244	169
A6	237205	Tigray	MEHAKELEGNAW	MEREB LEHE	14.3167	38.8167	1350	125	210	164	70	1664	325	92	233	207	194	233	193	687	211	5	123	491	18	72	25
A7	243539	Amara	SEMEN GONDAR	GONDAR ZURIA	12.3167	37.55	2050	103	203	149	77	1218	303	111	192	191	201	221	190	1071	328	3	124	786	10	89	756
A8	225759	SNNP	SEMEN OMO	KUCHA	6.46667	37.5	1290	23	204	128	79	997	292	131	161	202	212	216	190	1239	173	19	48	447	91	164	382
A9	212931	SNNP	SEMEN OMO	GOFA ZURIA	6.35	36.9833	1400	15	202	117	77	1075	287	136	151	199	211	216	188	1475	203	31	45	533	125	208	444
B1	212933	SNNP	SEMEN OMO	GOFA ZURIA	6.31667	36.9	1360	12	217	115	76	1063	302	151	151	213	227	232	204	1315	185	26	45	479	112	184	372
B10	212933	SNNP	SEMEN OMO	GOFA ZURIA	6.31667	36.9	1360	13	217	115	76	1063	302	151	151	213	227	232	204	1315	185	26	45	479	112	184	372
B11	243510	Amara	SEMEN WELLO	DAWUNTNA DELANT	11.8333	39.45	2740	98	118	154	74	1266	220	14	206	128	102	133	101	1022	313	10	112	678	39	384	54
B12	243493	Amara	DEBUB WELLO	TENTA	11.4	39.1833	2060	88	172	154	74	1228	274	68	206	179	155	187	155	1008	271	18	99	632	66	364	66
B2	243521	Tigray	MEHAKELEGNAW	KOLA TEMBEN	13.6167	39.9833	2010	112	240	149	70	1642	346	135	211	245	235	260	217	553	115	18	64	237	70	81	106
B4	55068	Amara	MISRAK GOJAM	ENARJ ENAWGA	10.5833	38.2667	2400	51	175	137	75	1285	269	88	181	159	174	192	159	1148	315	6	106	754	28	175	754
B5	225761	SNNP	SEMEN OMO	KUCHA	6.46667	37.5	1290	29	204	128	79	997	292	131	161	202	212	216	190	1239	173	19	48	447	91	164	382
B6	225760	SNNP	SEMEN OMO	KUCHA	6.46667	37.5	1290	26	204	128	79	997	292	131	161	202	212	216	190	1239	173	19	48	447	91	164	382
B7	243524	Tigray	MEHAKELEGNAW	ADWA	14.2167	38.9	2030	122	189	160	69	1545	299	70	229	189	172	210	171	651	204	3	124	465	12	78	19
B8	55334	Amara	AGEW AWI	DANGELA	11.1167	36.9	2570	71	153	145	73	823	250	53	197	147	148	165	146	1807	406	18	88	1045	78	239	108
B9	243514	Tigray	MEHAKELEGNAW	DEGUA TEMBEN	13.6167	39.0833	2620	111	191	160	73	1399	297	79	218	191	179	211	176	679	224	4	133	509	14	132	15
C1	243522	Tigray	MEHAKELEGNAW	ADWA	14.1667	38.85	2050	120	189	160	69	1545	299	70	229	189	172	210	171	651	204	3	124	465	12	78	19
C10	55062	Amara	MISRAK GOJAM	ENEMAY	10.4833	38.1833	2560	50	170	133	74	1356	264	85	179	153	163	188	153	1144	313	6	105	742	29	184	742
C11	212616	Amara	DEBUB WELLO	AMBASEL	11.4167	39.6167	1460	90	168	154	73	1340	275	65	210	179	150	185	150	1033	265	21	92	614	74	344	74
C12	243504	Amara	DEBUB WELLO	KUTABER	11.35	39.45	2265	85	162	155	74	1301	265	56	209	172	144	177	144	1040	276	18	97	641	69	362	69
C2	243506	Amara	SEMEN WELLO	GUBA LAFTO	11.85	39.5333	2600	99	185	157	73	1443	299	84	215	199	171	203	167	903	228	22	88	491	76	286	79
C3	230773	Oromiya	BORENA	MOYALE	5.06667	39.4833	1220	4	217	136	76	991	315	138	177	222	205	231	205	538	163	4	113	312	16	59	16
C4	243531	Amara	SEMEN GONDAR	DABAT	13.9833	37.7833	2605	119	266	177	69	2175	403	147	256	259	254	298	247	713	218	1	130	534	3	57	529
C5	55049	Amara	AGEW AWI	BANJA	10.9667	36.7667	2250	64	161	144	71	857	260	59	201	154	156	173	154	1826	406	16	89	1054	70	240	93
C6	230580	Oromiya	BALE	MENNANA HERENA BULU	6.41667	39.8667	1150	20	219	144	75	743	313	123	190	227	214	227	209	765	161	8	81	377	40	244	169
C8	243540	Amara	SEMEN GONDAR	GONDAR ZURIA	12.3167	37.55	2050	104	203	149	77	1218	303	111	192	191	201	221	190	1071	328	3	124	786	10	89	756
C9	243492	Amara	DEBUB WELLO	TENTA	11.2333	39.25	2935	73	152	153	75	1176	250	47	203	158	136	165	135	1079	297	16	104	700	55	402	74
D1	243499	Amara	DEBUB WELLO	TENTA	11.3333	39.25	2550	82	152	153	75	1176	250	47	203	158	136	165	135	1079	297	16	104	700	55	402	74
D10	55135	Oromiya	MISRAK SHEWA	ADA'A CHUKALA	8.73333	39	2100	32	187	151	75	1115	283	83	200	181	173	203	173	915	232	5	99	578	24	173	24
D11	230771	Oromiya	BORENA	MOYALE	5.05	39.4667	1200	2	217	136	76	991	315	138	177	222	205	231	205	538	163	4	113	312	16	59	16
D2	243507	Amara	SEMEN WELLO	HABRU	11.75	39.6833	2020	96	207	153	72	1452	322	111	211	217	195	225	188	898	209	20	81	460	80	266	89
D3	55184	Amara	MIRAB GOJAM	BURE WEMBERMA	10.8667	36.95	2590	59	151	142	72	847	247	52	195	144	146	163	143	1909	420	24	84	1072	95	277	118
D4	243511	Tigray	DEBUBAWI	ENDAMEHONI	12.75	39.45	2320	109	155	161	70	1549	272	45	227	163	136	175	136	744	229	8	115	499	29	282	29
D5	243500	Amara	SEMEN WELLO	DAWUNTNA DELANT	11.5333	39.25	2230	93	156	156	75	1180	259	52	207	164	140	170	140	982	284	15	107	635	53	366	65
D6	243512	Tigray	DEBUBAWI	ENDAMEHONI	12.75	39.45	2320	110	155	161	70	1549	272	45	227	163	136	175	136	744	229	8	115	499	29	282	29
D7	243505	Amara	SEMEN WELLO	GUBA LAFTO	11.8333	39.55	2330	97	171	156	73	1374	280	69	211	184	153	187	153	967	250	20	91	550	77	320	77
D8	212931	SNNP	SEMEN OMO	GOFA ZURIA	6.35	36.9833	1400	14	202	117	77	1075	287	136	151	199	211	216	188	1475	203	31	45	533	125	208	444
D9	55125	Oromiya	MISRAK HARERGE	DEDER	9.3	41.4333	2320	38	165	128	81	772	244	87	157	164	155	175	155	1060	227	9	71	525	59	310	59
E1	55186	Amara	AGEW AWI	BANJA	11.1	36.8833	2420	69	153	145	73	823	250	53	197	147	148	165	146	1807	406	18	88	1045	78	239	108
E10	55154	Oromiya	MIRAB WELLEGA	NEJO	9.5	35.5	2000	40	192	125	72	1385	290	118	172	176	198	212	175	1779	339	5	91	987	21	109	971
E11	55199	Amara	MISRAK GOJAM	GUZAMN	10.3	37.7667	2480	44	172	134	74	1300	268	88	180	157	173	191	157	1236	309	7	98	771	32	193	771
E2	243533	Amara	SEMEN GONDAR	DABAT	13.6333	37.9167	2390	117	248	174	70	2120	381	133	248	238	240	279	227	802	246	2	130	602	6	72	584
E3	55073	Amara	SEMEN SHEWA	MORETNA JIRU	9.73333	39.0333	2460	133	155	132	72	1266	246	64	182	149	141	173	141	952	298	5	106	615	29	200	29
E4	55100	Oromiya	MIRAB HARERGE	CHIRO	9.06667	40.7667	2030	35	200	138	73	1274	293	106	187	204	182	215	182	1065	180	10	64	489	68	336	68
E5	55123	Oromiya	MIRAB HARERGE	CHIRO	9.15	41.0333	2190	36	183	133	79	959	267	99	168	185	169	195	169	1059	195	9	65	497	63	327	63
E6	212835	Oromiya	BALE	MENNANA HERENA BULU	6.4	39.8333	1340	17	209	145	75	739	303	112	191	217	204	217	199	864	166	10	73	395	50	395	183
E7	243501	Amara	SEMEN WELLO	DAWUNTNA DELANT	11.5667	39.2333	2950	94	156	156	75	1180	259	52	207	164	140	170	140	982	284	15	107	635	53	366	65
E8	243532	Amara	SEMEN GONDAR	DABAT	13.6333	37.9167	2390	116	248	174	70	2120	381	133	248	238	240	279	227	802	246	2	130	602	6	72	584
E9	243503	Amara	DEBUB WELLO	AMBASEL	11.4667	39	2825	91	177	154	77	1087	275	76	199	178	163	192	163	986	283	13	110	660	45	175	67
F1	230771	Oromiya	BORENA	MOYALE	5.05	39.4667	1200	1	217	136	76	991	315	138	177	222	205	231	205	538	163	4	113	312	16	59	16
F10	243488	Amara	DEBUB WELLO	KALU	11.2	39.8833	2180	72	198	149	72	1343	310	104	206	204	188	215	181	977	229	18	83	538	77	302	83
F11	55191	Amara	BAHIR DAR SPECIAL	BAHIR DAR	11.3833	37.3	2090	87	179	147	72	1080	277	73	204	173	168	194	167	1482	406	5	112	1007	23	125	50
F2	225761	SNNP	SEMEN OMO	KUCHA	6.46667	37.5	1290	28	204	128	79	997	292	131	161	202	212	216	190	1239	173	19	48	447	91	164	382
F3	243498	Amara	DEBUB WELLO	TENTA	11.3333	39.25	2400	81	152	153	75	1176	250	47	203	158	136	165	135	1079	297	16	104	700	55	402	74
F4	55096	Amara	SEMEN GONDAR	GONDAR ZURIA	12.6667	37.5	2350	108	201	144	74	1390	305	111	194	189	198	221	185	1075	308	2	117	759	13	127	719
F5	55034	Amara	DEBUB GONDAR	ESTE	11.6333	38.0667	2620	95	160	155	77	1144	265	64	201	149	161	174	149	1392	402	9	116	969	30	146	969
F6	243497	Amara	DEBUB WELLO	TENTA	11.3333	39.25	2400	80	152	153	75	1176	250	47	203	158	136	165	135	1079	297	16	104	700	55	402	74
F7	237205	Tigray	MEHAKELEGNAW	MEREB LEHE	14.3167	38.8167	1350	126	210	164	70	1664	325	92	233	207	194	233	193	687	211	5	123	491	18	72	25
F8	230773	Oromiya	BORENA	MOYALE	5.06667	39.4833	1220	5	217	136	76	991	315	138	177	222	205	231	205	538	163	4	113	312	16	59	16
F9	55031	Amara	AGEW AWI	DANGELA	11.35	36.8833	2150	83	177	148	72	870	276	73	203	172	169	189	167	1497	381	4	107	978	23	134	56
G1	243494	Amara	DEBUB WELLO	TENTA	11.3333	39.25	2350	78	152	153	75	1176	250	47	203	158	136	165	135	1079	297	16	104	700	55	402	74
G10	55088	Oromiya	MIRAB SHEWA	AMBO	8.98333	37.8333	2235	33	167	147	77	1000	262	73	189	158	163	180	156	1158	248	9	85	651	40	234	645
G11	55185	Amara	AGEW AWI	BANJA	11.0167	36.9	2580	67	153	145	73	823	250	53	197	147	148	165	146	1807	406	18	88	1045	78	239	108
G2	55047	Amara	MISRAK GOJAM	GONCHA SISO ENESE	10.9	37.95	2670	60	157	139	77	1014	248	69	179	145	154	171	145	1418	365	12	102	917	45	302	917
G3	234435	Tigray	MIRABAWI	TAHTAY KORARO	14.55	38.0667	1500	130	251	167	69	2121	376	134	242	247	237	282	233	717	223	1	131	534	5	148	14
G4	212834	Oromiya	BALE	MENNANA HERENA BULU	6.25	39.7833	1250	10	221	142	75	706	316	127	189	229	218	230	212	734	158	9	82	364	40	237	170
G5	225759	SNNP	SEMEN OMO	KUCHA	6.46667	37.5	1290	22	204	128	79	997	292	131	161	202	212	216	190	1239	173	19	48	447	91	164	382
G6	212616	Amara	DEBUB WELLO	AMBASEL	11.4167	39.6167	1460	89	168	154	73	1340	275	65	210	179	150	185	150	1033	265	21	92	614	74	344	74
G7	234376	Tigray	MEHAKELEGNAW	MEREB LEHE	14.4167	38.7833	1370	127	232	166	71	1764	349	116	233	230	217	257	213	670	185	13	107	434	44	130	47
G8	55181	Amara	MIRAB GOJAM	BURE WEMBERMA	10.7	37.05	2250	56	165	143	73	925	262	67	195	157	160	179	157	1701	382	15	91	1002	62	234	1002
G9	243515	Tigray	MEHAKELEGNAW	DEGUA TEMBEN	13.6333	39.1167	2580	115	191	160	73	1399	297	79	218	191	179	211	176	679	224	4	133	509	14	132	15
H1	243496	Amara	DEBUB WELLO	TENTA	11.3333	39.25	2400	79	152	153	75	1176	250	47	203	158	136	165	135	1079	297	16	104	700	55	402	74
H10	55179	Amara	MIRAB GOJAM	JABI TEHNAN	10.6833	37.1833	2080	55	175	144	73	966	273	78	195	166	170	190	166	1547	359	10	97	951	43	200	951
H11	55192	Amara	BAHIR DAR SPECIAL	BAHIR DAR	11.5333	37.3333	2020	92	189	145	69	1276	288	80	208	184	175	207	174	1445	423	3	120	1028	15	99	36
H2	55102	Amara	DEBUB WELLO	KUTABER	11.3	39.4833	2100	76	156	154	74	1295	256	49	207	165	138	171	138	1092	286	18	97	683	67	385	67
H4	225760	SNNP	SEMEN OMO	KUCHA	6.46667	37.5	1290	25	204	128	79	997	292	131	161	202	212	216	190	1239	173	19	48	447	91	164	382
H6	243530	Amara	SEMEN GONDAR	DABAT	13.9833	37.7833	2605	118	266	177	69	2175	403	147	256	259	254	298	247	713	218	1	130	534	3	57	529
H7	55187	Amara	AGEW AWI	DANGELA	11.2833	36.9	2160	74	170	149	73	779	268	66	202	166	164	181	162	1544	368	5	101	971	33	156	69
H8	243523	Tigray	MEHAKELEGNAW	ADWA	14.1667	38.85	2075	121	189	160	69	1545	299	70	229	189	172	210	171	651	204	3	124	465	12	78	19
H9	225751	SNNP	SEMEN OMO	ARBA MINCH ZURIA	5.75	37.3667	1100	8	220	116	77	916	304	154	150	225	228	232	208	818	129	22	50	321	79	129	157

## Sheet: S1.3
	DAPC				PCA		Grouping
Sample	LD1	LD2	LD3	LD4	PC1	PC2	K_Means_Group
A1	-4.33711	-7.5599	3.69258	0.301654	-3.39181	-68.3471	4
A10	12.2525	-5.2697	-2.25773	0.956029	179.393	17.332	2
A11	-2.70002	4.05356	-2.56094	-4.44383	-47.1209	-55.8434	1
A12	-1.61963	5.2926	-4.32753	-4.04177	-55.614	31.5874	1
A2	-4.81854	-6.11631	3.4264	-0.796442	31.1935	-25.0829	4
A3	-1.53633	5.96306	-3.25633	-2.41779	-55.7006	-15.2722	1
A4	11.7305	-4.4735	-2.18346	0.500523	171.177	15.869	2
A5	11.357	-5.86353	-1.66744	-0.0528566	160.246	12.5496	2
A6	12.2777	-6.2482	-2.88036	0.226432	186.913	16.7535	2
A7	1.19726	7.99564	4.17879	4.81569	-52.5913	107.776	3
A8	-2.3808	-3.45826	3.05862	-2.03323	5.20394	-30.6063	4
A9	1.78504	8.10313	5.06877	4.96524	-47.0314	120.785	3
B1	-4.44276	-5.74909	5.66626	-2.1737	48.8977	-43.7226	4
B10	-0.907437	6.87661	-2.73263	-2.94416	-76.2585	-11.6611	1
B11	-4.94265	-5.45452	6.12282	-3.43502	36.1996	-65.7675	4
B12	-0.50897	5.81224	-3.83484	-2.85827	-8.34085	3.65725	1
B2	0.729129	6.81891	4.02231	5.65022	-61.2512	108.799	3
B4	-5.31358	-6.07757	6.98464	-3.52749	-2.7704	-58.0352	4
B5	1.28397	8.18483	5.21737	4.71539	-52.2853	52.8871	3
B6	11.1436	-5.56691	-2.8486	1.36867	114.664	7.03662	2
B7	-4.76726	-4.79014	4.93579	-3.89619	-36.5676	-88.7913	4
B8	12.8961	-6.11512	-1.76366	0.958291	167.348	3.5745	2
B9	-1.53522	7.2176	-4.09322	-3.05237	-82.2107	-17.8472	1
C1	1.23529	5.87762	3.77091	3.66116	-37.2853	83.9386	3
C10	-4.49533	-4.88153	5.45158	-3.03054	30.0144	-59.4281	4
C11	-5.61951	-5.0473	6.58561	-3.33706	-22.1187	-61.041	4
C12	2.4289	4.91992	4.43999	4.11327	-32.9215	44.8634	3
C2	-2.0389	5.75076	-4.40725	-3.59018	-65.361	4.60053	1
C3	-13.2721	-4.59452	-6.72372	4.91832	-21.297	-17.0868	5
C4	-1.0661	5.22984	-2.14283	-3.9254	-54.9905	-41.0617	1
C5	-12.7917	-5.63476	-8.42817	4.69209	-19.8673	-25.6031	5
C6	2.27628	8.18872	3.71	4.64936	-49.166	65.9882	3
C8	1.52047	7.99754	4.83152	3.4115	-79.6979	58.8936	3
C9	-10.6538	-4.59387	-7.0651	2.7658	-66.3742	-26.6773	5
D1	-1.17757	4.05135	-3.53451	-1.81733	-25.8429	-7.00469	1
D10	-4.53786	-5.80046	5.94146	-2.7507	-21.1913	-95.1034	4
D11	-1.38901	6.41662	-3.62926	-2.04352	4.95511	24.1306	1
D2	1.58981	6.69992	3.50796	2.53952	-32.7476	65.5694	3
D3	-4.67881	-6.12318	6.94036	-2.00912	-31.7362	-42.6943	4
D4	-12.6559	-7.08335	-5.6813	6.02548	-68.5928	1.99274	5
D5	-5.46786	-5.70901	7.04919	-2.96911	-27.8864	-87.5137	4
D6	13.7028	-6.58683	-1.97801	0.923	142.381	2.85307	2
D7	-1.74959	5.63331	-3.70837	-3.91977	-48.1744	-54.2146	1
D8	-12.6779	-5.88656	-7.00823	6.25137	-67.5413	-9.51404	5
D9	-2.08422	7.54932	-4.19635	-3.13437	-70.4143	4.64223	1
E1	-5.20125	-6.59938	6.68024	-2.48397	-31.7571	-74.0097	4
E10	-5.58917	-5.57295	4.17946	-1.48335	-35.834	-61.7073	4
E11	-5.80375	-4.3535	5.94166	-2.46812	-15.6155	-70.9166	4
E2	0.4685	8.36183	-2.83304	-3.32883	-58.3684	-12.504	1
E3	-12.9782	-5.63117	-5.39994	5.15553	-9.95024	-19.2759	5
E4	-2.6193	5.389	-3.6892	-3.61201	-73.7004	2.86895	1
E5	0.660962	8.13622	4.55591	5.03943	-82.9696	61.158	3
E6	-12.8795	-6.08013	-5.8948	6.99951	-41.4356	-5.41964	5
E7	-1.74719	5.7673	-3.75497	-4.02707	-49.1428	-55.4732	1
E8	14.0835	-6.23989	-2.82927	0.520242	180.816	28.4791	2
E9	-4.1691	-5.42028	5.4717	-2.60169	-18.9976	-89.0523	4
F1	12.5966	-2.69635	-0.359617	3.40362	101.364	64.9344	2
F10	-2.22546	5.33989	-7.16599	-4.82804	-59.0647	-40.8446	1
F11	-4.82838	-6.14247	5.86287	-3.2768	5.13603	-72.0335	4
F2	12.8301	-5.34516	-2.94397	0.221603	174.289	23.0236	2
F3	1.07607	7.94196	4.44991	5.04562	-35.6364	136.773	3
F4	-1.15529	3.65921	-3.19811	-3.11908	-46.3267	-12.4537	1
F5	14.6597	-6.26344	-2.93909	0.467166	191.931	21.0162	2
F6	2.31626	7.44466	5.03281	4.23693	-30.2155	139.187	3
F7	-3.59894	5.67086	-5.03891	-0.82128	-55.6025	-20.576	1
F8	-1.25738	5.98508	-4.08583	-4.09718	-71.9857	16.6031	1
F9	1.45361	7.67045	5.68799	3.88874	-57.5466	122.706	3
G1	-0.0687394	4.39332	-1.36668	-2.19494	-36.827	21.8916	1
G10	-12.9734	-5.9859	-7.1933	6.34795	-69.9089	-9.97699	5
G11	-4.17724	-5.18913	4.8894	-2.76326	4.21668	-61.2085	4
G2	-3.36708	-5.32092	3.8385	-3.3312	-37.1773	-80.3525	4
G3	3.36823	8.63863	5.97583	5.84593	-45.4965	133.731	3
G4	8.63088	-4.06057	-2.44479	0.46638	67.5092	7.03914	2
G5	0.286247	5.4461	-2.21761	-4.56791	-52.4623	-56.5859	1
G6	-1.16944	5.76822	-3.76085	-4.01018	-69.1385	16.9989	1
G7	-2.83331	-4.9183	3.91362	-1.22928	-15.6851	-47.5052	4
G8	2.19744	7.95552	4.96554	4.74455	-44.6521	108.225	3
G9	12.8459	-5.91855	-2.38858	0.426411	166.195	24.711	2
H1	-11.9568	-5.76715	-7.14908	6.20387	-30.4015	-19.9423	5
H10	13.5926	-5.66239	-2.2075	-0.0238875	83.2817	-6.31341	2
H11	-1.43458	5.41191	-2.9822	-5.2222	-5.08323	-49.2156	1
H2	1.94454	9.0582	4.44757	4.43087	-65.8328	70.1897	3
H4	13.2913	-5.49942	-2.34594	0.464372	79.1914	-3.07775	2
H6	-1.93636	7.45619	-3.82847	-4.76556	-70.6913	29.1733	1
H7	13.7487	-6.32902	-3.30245	0.463956	203.822	14.8787	2
H8	13.6855	-4.4382	-2.21422	0.617535	165.824	7.15544	2
H9	-3.0066	-6.00922	5.94831	-0.943178	39.6848	-30.4593	4

## Sheet: S1.4
location1	location2	geographic_dist_km	environment_dist	pairwise_fst			Key
1	10	708.954	260	0.0164082			Sample	location
1	11	835.961	850	0.0216386			A11	5
1	12	857.196	1120	-0.0364358			A4	8
1	13	970.551	1190	-0.0498873			A5	6
1	14	1011.48	1405	0.0369239			A6	16
1	15	1017.15	850	-0.0353615			A7	11
1	16	1034.06	150	-0.0417008			A8	7
1	2	2.61882	20	0.00350732			A9	4
1	3	317.367	160	-0.00075608			B1	3
1	4	310.828	200	0.00405785			B10	3
1	5	155.678	140	0.0172361			B5	7
1	6	158.463	50	-0.0326304			B6	7
1	7	268.925	90	-0.0216992			B8	8
1	8	732.165	1370	0.0240529			C1	15
1	9	699.892	1350	0.0218783			C11	10
10	1	708.954	260	0.0164082			C3	2
10	11	246.436	590	0.0107922			C4	14
10	12	149.536	860	-0.0229517			C6	6
10	13	308.254	930	-0.0124066			C8	11
10	14	348.246	1145	-0.00207939			D1	9
10	15	317.25	590	0.0100013			D11	1
10	16	334.308	110	-0.00365913			D4	12
10	2	707.059	240	-0.0658472			D6	12
10	3	641.537	100	-0.0366898			D8	4
10	4	634.013	60	-0.000724492			E2	13
10	5	558.983	120	-0.00329833			E6	5
10	6	557.298	310	-0.000436334			E8	13
10	7	598.169	170	0.00158054			F1	1
10	8	298.474	1110	0.096578			F2	7
10	9	41.0782	1090	0.0235749			F3	9
11	1	835.961	850	0.0216386			F6	9
11	10	246.436	590	0.0107922			F7	16
11	12	212.034	270	-0.000100099			F8	2
11	13	151.877	340	0.00340223			G1	9
11	14	187.256	555	0.00935855			G5	7
11	15	249.516	0	0.00784015			G6	10
11	16	261.532	700	0.00975781			H1	9
11	2	834.63	830	0.016168			H4	7
11	3	671.745	690	0.00281797			H6	14
11	4	667.14	650	-0.0273632			H8	15
11	5	704.758	710	0.01249
11	6	704.336	900	-6.76702e-05
11	7	651.268	760	0.0296322
11	8	151.215	520	0.114047
11	9	215.161	500	0.0145641
12	1	857.196	1120	-0.0364358
12	10	149.536	860	-0.0229517
12	11	212.034	270	-0.000100099
12	13	193.104	70	-0.0558732
12	14	226.792	285	0.000547126
12	15	170.563	270	-0.0565405
12	16	187.394	970	-0.0666781
12	2	855.346	1100	-0.0266945
12	3	768.898	960	-0.0449735
12	4	762.144	920	-0.038073
12	5	708.157	980	-0.028274
12	6	706.532	1170	-0.0487157
12	7	731.465	1030	-0.033175
12	8	331.957	250	0.00371425
12	9	159.205	230	0.0130127
13	1	970.551	1190	-0.0498873
13	10	308.254	930	-0.0124066
13	11	151.877	340	0.00340223
13	12	193.104	70	-0.0558732
13	14	41.5441	215	-0.00150519
13	15	117.037	340	-0.0569932
13	16	123.449	1040	-0.0865033
13	2	969.046	1170	-0.0122427
13	3	822.1	1030	-0.0401199
13	4	817.231	990	-0.0123331
13	5	832.167	1050	-0.0148989
13	6	831.301	1240	-0.0727229
13	7	799.125	1100	-0.0333875
13	8	301.183	180	-0.000634431
13	9	294.208	160	0.0222036
14	1	1011.48	1405	0.0369239
14	10	348.246	1145	-0.00207939
14	11	187.256	555	0.00935855
14	12	226.792	285	0.000547126
14	13	41.5441	215	-0.00150519
14	15	116.975	555	0.0200694
14	16	117.555	1255	-0.00253947
14	2	1009.99	1385	0.0057284
14	3	858.946	1245	-0.00436074
14	4	854.274	1205	-0.00603299
14	5	873.53	1265	-0.0024937
14	6	872.682	1455	0.00309685
14	7	837.359	1315	0.0248737
14	8	333.248	35	0.113896
14	9	335.266	55	0.0256174
15	1	1017.15	850	-0.0353615
15	10	317.25	590	0.0100013
15	11	249.516	0	0.00784015
15	12	170.563	270	-0.0565405
15	13	117.037	340	-0.0569932
15	14	116.975	555	0.0200694
15	16	17.0815	700	-0.0598074
15	2	1015.42	830	0.00951267
15	3	899.58	690	-0.0157817
15	4	893.844	650	-0.010168
15	5	871.287	710	0.0149695
15	6	869.905	900	-0.0538957
15	7	869.832	760	-0.0309042
15	8	400.176	520	-0.0302968
15	9	318.393	500	0.0299605
16	1	1034.06	150	-0.0417008
16	10	334.308	110	-0.00365913
16	11	261.532	700	0.00975781
16	12	187.394	970	-0.0666781
16	13	123.449	1040	-0.0865033
16	14	117.555	1255	-0.00253947
16	15	17.0815	700	-0.0598074
16	2	1032.34	130	-0.0100045
16	3	914.954	10	-0.0364859
16	4	909.285	50	-0.0156784
16	5	888.306	10	-0.0119771
16	6	886.93	200	-0.059253
16	7	885.685	60	-0.0333912
16	8	412.568	1220	-0.0217679
16	9	335.43	1200	0.0270634
2	1	2.61882	20	0.00350732
2	10	707.059	240	-0.0658472
2	11	834.63	830	0.016168
2	12	855.346	1100	-0.0266945
2	13	969.046	1170	-0.0122427
2	14	1009.99	1385	0.0057284
2	15	1015.42	830	0.00951267
2	16	1032.34	130	-0.0100045
2	3	318.203	140	-0.0334165
2	4	311.604	180	-0.0138075
2	5	153.411	120	-0.010005
2	6	156.17	70	0.00363888
2	7	269.342	70	0.00998492
2	8	731.165	1350	0.0911024
2	9	698.103	1330	0.0237512
3	1	317.367	160	-0.00075608
3	10	641.537	100	-0.0366898
3	11	671.745	690	0.00281797
3	12	768.898	960	-0.0449735
3	13	822.1	1030	-0.0401199
3	14	858.946	1245	-0.00436074
3	15	899.58	690	-0.0157817
3	16	914.954	10	-0.0364859
3	2	318.203	140	-0.0334165
3	4	9.93908	40	-0.0076289
3	5	324.673	20	-0.0228698
3	6	328.412	210	-0.0215126
3	7	68.4473	70	-0.0122487
3	8	534.355	1210	0.0596708
3	9	615.368	1190	0.0188711
4	1	310.828	200	0.00405785
4	10	634.013	60	-0.000724492
4	11	667.14	650	-0.0273632
4	12	762.144	920	-0.038073
4	13	817.231	990	-0.0123331
4	14	854.274	1205	-0.00603299
4	15	893.844	650	-0.010168
4	16	909.285	50	-0.0156784
4	2	311.604	180	-0.0138075
4	3	9.93908	40	-0.0076289
4	5	315.36	60	-0.00928473
4	6	319.08	250	-0.0133917
4	7	58.6149	110	0.0188674
4	8	530.723	1170	0.0928213
4	9	608.185	1150	0.0212278
5	1	155.678	140	0.0172361
5	10	558.983	120	-0.00329833
5	11	704.758	710	0.01249
5	12	708.157	980	-0.028274
5	13	832.167	1050	-0.0148989
5	14	873.53	1265	-0.0024937
5	15	871.287	710	0.0149695
5	16	888.306	10	-0.0119771
5	2	153.411	120	-0.010005
5	3	324.673	20	-0.0228698
5	4	315.36	60	-0.00928473
5	6	4.12807	190	0.0111064
5	7	258.226	50	0.00435974
5	8	616.284	1230	0.100014
5	9	552.931	1210	0.0107229
6	1	158.463	50	-0.0326304
6	10	557.298	310	-0.000436334
6	11	704.336	900	-6.76702e-05
6	12	706.532	1170	-0.0487157
6	13	831.301	1240	-0.0727229
6	14	872.682	1455	0.00309685
6	15	869.905	900	-0.0538957
6	16	886.93	200	-0.059253
6	2	156.17	70	0.00363888
6	3	328.412	210	-0.0215126
6	4	319.08	250	-0.0133917
6	5	4.12807	190	0.0111064
6	7	261.862	140	-0.0205704
6	8	616.632	1420	0.0131142
6	9	551.526	1400	0.0254874
7	1	268.925	90	-0.0216992
7	10	598.169	170	0.00158054
7	11	651.268	760	0.0296322
7	12	731.465	1030	-0.033175
7	13	799.125	1100	-0.0333875
7	14	837.359	1315	0.0248737
7	15	869.832	760	-0.0309042
7	16	885.685	60	-0.0333912
7	2	269.342	70	0.00998492
7	3	68.4473	70	-0.0122487
7	4	58.6149	110	0.0188674
7	5	258.226	50	0.00435974
7	6	261.862	140	-0.0205704
7	8	521.845	1280	-0.00303241
7	9	574.928	1260	0.0314674
8	1	732.165	1370	0.0240529
8	10	298.474	1110	0.096578
8	11	151.215	520	0.114047
8	12	331.957	250	0.00371425
8	13	301.183	180	-0.000634431
8	14	333.248	35	0.113896
8	15	400.176	520	-0.0302968
8	16	412.568	1220	-0.0217679
8	2	731.165	1350	0.0911024
8	3	534.355	1210	0.0596708
8	4	530.723	1170	0.0928213
8	5	616.284	1230	0.100014
8	6	616.632	1420	0.0131142
8	7	521.845	1280	-0.00303241
8	9	257.737	20	0.0881053
9	1	699.892	1350	0.0218783
9	10	41.0782	1090	0.0235749
9	11	215.161	500	0.0145641
9	12	159.205	230	0.0130127
9	13	294.208	160	0.0222036
9	14	335.266	55	0.0256174
9	15	318.393	500	0.0299605
9	16	335.43	1200	0.0270634
9	2	698.103	1330	0.0237512
9	3	615.368	1190	0.0188711
9	4	608.185	1150	0.0212278
9	5	552.931	1210	0.0107229
9	6	551.526	1400	0.0254874
9	7	574.928	1260	0.0314674
9	8	257.737	20	0.0881053

## Sheet: S1.5
Analysis Model: (Pure Climate) G ~ climate
RDA_axis	chromosome	position	loading	bio1	bio7	bio13	bio14	bio18	bio19	highest_correlated_predictor	correlation
1	10A	417019	0.0522295	0.10793	0.0658834	-0.20399	0.180181	0.292624	-0.0936364	bio18	0.292624
1	10A	437535	0.0516641	0.0840984	0.137528	-0.176716	0.153176	0.305775	-0.22318	bio18	0.305775
1	10A	442402	0.0541797	0.02957	0.163061	-0.14761	0.155949	0.360195	-0.184976	bio18	0.360195
1	1A	17174954	0.0519356	0.0345832	0.112776	-0.197406	0.207408	0.333128	-0.130896	bio18	0.333128
1	1B	4992577	0.0529812	0.0470962	0.0162914	-0.237852	0.198353	0.316696	-0.158625	bio18	0.316696
1	1B	14281840	0.0533775	-0.134956	0.00739586	-0.130768	0.175565	0.433289	-0.198854	bio18	0.433289
1	1B	17126734	-0.056236	-0.123073	-0.0249872	0.296555	-0.0875644	-0.269275	0.208981	bio13	0.296555
1	1B	17155667	-0.0518098	-0.0769242	-0.0145984	0.262472	-0.153685	-0.279369	0.208094	bio18	0.279369
1	1B	23967145	-0.0504027	0.00490381	-0.0952426	0.178782	0.0675475	-0.302331	0.185739	bio18	0.302331
1	1B	26400349	0.0538436	0.0236368	-0.108771	-0.21491	0.150591	0.328137	-0.128462	bio18	0.328137
1	2B	16156160	-0.0510885	-0.0899535	0.0923335	0.306723	-0.0615849	-0.237964	-0.0337808	bio13	0.306723
1	2B	16157781	-0.0493041	-0.102046	0.116884	0.347467	-0.035124	-0.201784	-0.00144233	bio13	0.347467
1	2B	29023454	0.0538065	0.110781	-0.0751799	-0.309473	0.230314	0.271191	-0.251216	bio13	0.309473
1	3A	4414977	-0.0510396	-0.0622652	0.0129555	0.189857	-0.129106	-0.298056	0.139072	bio18	0.298056
1	3A	25850138	0.0526864	0.105755	-0.0970524	-0.335987	0.252343	0.261496	-0.0948401	bio13	0.335987
1	3A	25854831	0.0569299	0.0763595	-0.0925414	-0.330518	0.271202	0.310425	-0.112495	bio13	0.330518
1	3A	25854840	0.0559828	0.0608059	-0.0523098	-0.296991	0.241816	0.318141	-0.120472	bio18	0.318141
1	3A	25854870	0.0559828	0.0608059	-0.0523098	-0.296991	0.241816	0.318141	-0.120472	bio18	0.318141
1	3A	25856319	0.0559828	0.0608059	-0.0523098	-0.296991	0.241816	0.318141	-0.120472	bio18	0.318141
1	3A	25861670	0.0546424	0.0425747	-0.0539462	-0.278522	0.236654	0.322142	-0.0819082	bio18	0.322142
1	3B	8545967	0.055314	-0.174253	0.0162914	0.00578532	0.169054	0.50616	-0.173528	bio18	0.50616
1	3B	8553724	0.0578667	-0.0765439	0.0325869	-0.172905	0.0592335	0.408519	-0.174731	bio18	0.408519
1	3B	23140087	-0.0569122	-0.150296	-0.0641109	0.419192	-0.0698023	-0.222741	0.301751	bio13	0.419192
1	4A	27699265	0.052322	-0.0326604	-0.144782	-0.315366	0.182525	0.31684	-0.168218	bio18	0.31684
1	4A	27708101	0.0519166	0.0126512	-0.176148	-0.399388	0.179459	0.265701	-0.15116	bio13	0.399388
1	4A	27715441	0.057387	-0.135672	-0.216722	-0.292062	0.157644	0.402262	-0.113676	bio18	0.402262
1	4A	27716063	0.0528911	-0.129145	-0.294152	-0.262673	0.247069	0.386536	-0.0767538	bio18	0.386536
1	4A	27718654	0.0528818	-0.131593	-0.220744	-0.331544	0.190764	0.3607	-0.169373	bio18	0.3607
1	4A	27723451	0.0526768	-0.132264	-0.271509	-0.302019	0.169439	0.363239	-0.121663	bio18	0.363239
1	4A	27724964	0.0551157	-0.103236	-0.242632	-0.28823	0.14346	0.368733	-0.080813	bio18	0.368733
1	4A	27780909	0.052854	0.141388	-0.0399941	-0.406303	0.0373651	0.19385	-0.104327	bio13	0.406303
1	4A	27793276	0.0527447	0.111439	-0.0968647	-0.314564	0.078971	0.23919	-0.0379385	bio13	0.314564
1	4A	27795364	0.0529216	0.163669	-0.146056	-0.385676	0.115504	0.198425	0.00577482	bio13	0.385676
1	4A	27814266	-0.0527337	-0.166262	0.110152	0.374402	-0.0320402	-0.187143	0.0694958	bio13	0.374402
1	4A	27824697	-0.0499044	-0.213583	0.0506691	0.359795	0.0296361	-0.141963	0.061352	bio13	0.359795
1	4B	13708541	-0.0506964	-0.135222	0.109124	0.398041	-0.197389	-0.205007	0.168351	bio13	0.398041
1	4B	13729204	-0.0521582	-0.00856719	0.0444701	0.216321	-0.205834	-0.332921	0.268011	bio18	0.332921
1	4B	13754475	-0.0500125	-0.151643	0.107604	0.385053	-0.335447	-0.217694	0.175445	bio13	0.385053
1	4B	13769483	-0.0498991	-0.0810004	0.0686764	0.304494	-0.367605	-0.28041	0.247749	bio14	0.367605
1	4B	13769488	-0.0498991	-0.0810004	0.0686764	0.304494	-0.367605	-0.28041	0.247749	bio14	0.367605
1	5A	14220735	0.0524637	0.0704733	0.0393793	-0.312325	0.040223	0.255276	-0.25073	bio13	0.312325
1	6B	9973076	0.0526315	-0.194617	0.00207455	-0.0712927	0.144189	0.468906	-0.187081	bio18	0.468906
1	7A	11623345	0.0538277	0.0638825	-0.0169419	-0.360493	0.122541	0.264213	-0.237323	bio13	0.360493
1	7A	11676370	0.054615	0.130977	0.0363293	-0.30503	0.0833719	0.251814	-0.145212	bio13	0.30503
1	7A	11752120	0.053389	0.0209509	0.101472	-0.241945	0.121009	0.323544	-0.0436411	bio18	0.323544
1	7A	11753031	0.052839	-0.0203536	0.108306	-0.173984	0.140528	0.361628	-0.16901	bio18	0.361628
1	7A	11753653	0.0539485	-0.0603173	0.0537785	-0.171829	0.155567	0.389182	-0.154075	bio18	0.389182
1	7A	11756701	0.0545667	0.00237533	0.0375627	-0.254335	0.1807	0.342724	-0.131571	bio18	0.342724
1	7A	11771377	0.0557015	-0.0448198	0.0573841	-0.208641	0.193281	0.389639	-0.133517	bio18	0.389639
1	7A	11771395	0.0557015	-0.0448198	0.0573841	-0.208641	0.193281	0.389639	-0.133517	bio18	0.389639
1	7A	15083389	-0.0513604	-0.0723114	0.025457	0.255562	-0.228346	-0.290912	0.133104	bio18	0.290912
1	7A	15120915	-0.0493488	0.15353	-0.0276615	0.0824569	-0.15142	-0.425845	0.0793479	bio18	0.425845
1	9A	17310459	-0.0501594	-0.0526805	0.0557932	0.268299	-0.200005	-0.282172	0.117054	bio18	0.282172
1	9A	17324185	-0.0498882	-0.0666266	0.033087	0.225694	-0.175184	-0.284124	0.0493177	bio18	0.284124
1	9B	13834705	-0.051432	-0.0185227	0.14397	0.176431	-0.1788	-0.328029	0.0800214	bio18	0.328029
1	9B	17590730	0.0576597	-0.10847	-0.121034	-0.13482	0.134106	0.439113	-0.0911464	bio18	0.439113
1	9B	18945321	-0.0530025	-0.150638	0.020387	0.301992	-0.0253876	-0.220696	0.105876	bio13	0.301992
1	9B	18945776	-0.0494473	-0.155445	-0.0495172	0.349561	0.052659	-0.168813	0.200564	bio13	0.349561
1	9B	18945782	-0.0494473	-0.155445	-0.0495172	0.349561	0.052659	-0.168813	0.200564	bio13	0.349561
1	9B	18945815	-0.0529187	-0.209991	0.0275565	0.441007	0.0568342	-0.136973	0.152861	bio13	0.441007
1	9B	18945927	-0.049318	-0.105691	0.0287691	0.265235	0.0208882	-0.219334	0.0623909	bio13	0.265235
1	9B	18945944	-0.053663	-0.107246	0.0181961	0.315629	-0.000922012	-0.237574	0.170616	bio13	0.315629
1	9B	18945956	-0.053663	-0.107246	0.0181961	0.315629	-0.000922012	-0.237574	0.170616	bio13	0.315629
2	10A	15783333	0.0442706	-0.0699438	-0.195393	-0.163552	0.0805681	0.0253463	0.0860887	bio7	0.195393
2	10B	4798390	0.0438462	-0.205546	-0.241327	-0.0237474	0.102319	0.0689106	0.0793998	bio7	0.241327
2	10B	18646747	0.0435531	0.0321953	-0.176606	-0.0818603	0.0167858	-0.129741	0.301084	bio19	0.301084
2	1A	560962	-0.0463607	0.259675	0.254062	0.0656999	-0.135636	-0.152521	0.00885703	bio1	0.259675
2	1A	5534066	-0.0442672	0.169419	0.179401	0.1554	-0.249207	-0.144555	-0.00523919	bio14	0.249207
2	1A	5537369	-0.047246	0.146299	0.296614	0.104779	-0.208557	-0.111809	-0.119868	bio7	0.296614
2	1A	5552835	-0.0450332	0.154295	0.213135	0.139808	-0.189647	-0.102864	-0.0313869	bio7	0.213135
2	1A	5559089	-0.0512832	0.166777	0.32654	0.126682	-0.17219	-0.160062	-0.111796	bio7	0.32654
2	1A	5562445	-0.0457413	0.13992	0.230541	0.0788724	-0.162041	-0.10948	-0.160889	bio7	0.230541
2	1A	5562463	-0.0457413	0.13992	0.230541	0.0788724	-0.162041	-0.10948	-0.160889	bio7	0.230541
2	1A	5568279	-0.046738	0.140863	0.232971	0.0991754	-0.171783	-0.17043	-0.173162	bio7	0.232971
2	1A	5572103	-0.045214	0.109754	0.251559	0.0723964	-0.193263	-0.0572426	-0.189537	bio7	0.251559
2	1A	5577013	-0.0445393	0.0230867	0.222922	0.270903	-0.193847	-0.112807	-0.0586368	bio13	0.270903
2	1A	9185446	-0.0499987	0.225403	0.291502	0.0562942	-0.0909354	-0.135654	-0.0882363	bio7	0.291502
2	1A	9185469	-0.0499987	0.225403	0.291502	0.0562942	-0.0909354	-0.135654	-0.0882363	bio7	0.291502
2	1A	9185568	-0.0499987	0.225403	0.291502	0.0562942	-0.0909354	-0.135654	-0.0882363	bio7	0.291502
2	1A	9197168	-0.0472813	0.169082	0.244347	0.115207	-0.110396	-0.10807	-0.0595538	bio7	0.244347
2	1A	9221412	-0.0472813	0.169082	0.244347	0.115207	-0.110396	-0.10807	-0.0595538	bio7	0.244347
2	1A	9223796	-0.0499987	0.225403	0.291502	0.0562942	-0.0909354	-0.135654	-0.0882363	bio7	0.291502
2	1A	15206339	0.0424975	-0.0517026	-0.201198	-0.186222	0.0981285	0.0481736	0.0774245	bio7	0.201198
2	1A	24270161	0.0433079	-0.143706	-0.289912	-0.089983	0.0211335	0.138082	0.104839	bio7	0.289912
2	1A	24278600	0.0433079	-0.143706	-0.289912	-0.089983	0.0211335	0.138082	0.104839	bio7	0.289912
2	1A	24280262	0.0433274	-0.0762404	-0.214381	-0.246673	0.010094	0.127961	-0.0182001	bio13	0.246673
2	1A	27314993	-0.0471753	-0.0615666	0.0818314	0.366323	-0.0520472	-0.0984465	-0.0886449	bio13	0.366323
2	1A	31457181	0.0416228	0.0244955	-0.137675	-0.159895	0.11326	-0.0614649	0.195494	bio19	0.195494
2	1A	32434035	0.0421141	0.0622751	-0.0729367	-0.421375	0.0208035	0.108347	-0.0485551	bio13	0.421375
2	1A	32612736	0.0469357	-0.00960614	-0.133233	-0.231233	0.0665345	0.0508106	0.138951	bio13	0.231233
2	1A	32613412	0.0471473	0.0710931	-0.163206	-0.285127	0.00371355	-0.0532877	0.131182	bio13	0.285127
2	1A	32613544	0.0477644	0.0970176	-0.134619	-0.286896	0.00014125	-0.0640708	0.179712	bio13	0.286896
2	1A	32614872	0.0426265	-0.0371994	-0.129644	-0.155089	0.0329112	0.0429055	0.156686	bio19	0.156686
2	1A	32615051	0.0423952	0.0391181	-0.13176	-0.176425	-0.0916823	-0.0728644	0.18013	bio19	0.18013
2	1A	32796865	0.0416704	-0.0782024	-0.240122	-0.205231	0.134738	0.231702	0.0930528	bio7	0.240122
2	1A	36157137	-0.0442623	0.0224546	0.265832	0.0821193	0.0670811	0.0685846	-0.223843	bio7	0.265832
2	1B	2030262	0.0409873	-0.0957301	-0.222921	-0.122413	0.114836	0.0926426	0.106941	bio7	0.222921
2	1B	2041797	0.0440989	0.0677522	-0.176905	-0.283225	0.01243	-0.081576	0.0775019	bio13	0.283225
2	1B	4148336	-0.0453637	0.00859112	0.145881	0.251456	-0.0614597	-0.0873626	-0.110099	bio13	0.251456
2	1B	5161119	-0.0445251	0.0525615	0.137528	0.132194	0.0711175	0.0503935	-0.122048	bio7	0.137528
2	1B	8353768	0.0456648	-0.147197	-0.306249	-0.0618332	0.168087	0.024011	0.114033	bio7	0.306249
2	1B	9189739	-0.0465642	-0.0504024	0.180239	0.284589	0.0380987	-0.0324317	-0.131288	bio13	0.284589
2	1B	13466252	0.0410406	0.0473355	-0.255934	-0.185665	0.0296398	-0.0210209	0.187236	bio7	0.255934
2	1B	13514967	0.0424924	0.0768516	-0.252072	-0.194117	0.0898337	-0.0425198	0.23642	bio7	0.252072
2	1B	16067074	0.0422995	0.0512662	-0.304817	-0.18623	0.129982	-0.0667856	0.182307	bio7	0.304817
2	1B	16067077	0.043082	0.0101318	-0.319577	-0.144539	0.110732	-0.0381384	0.195483	bio7	0.319577
2	1B	16072545	0.0489128	-0.0495066	-0.273804	-0.232754	0.0493927	0.0246367	0.0480765	bio7	0.273804
2	1B	16072643	0.0448803	-0.11871	-0.134649	-0.141967	-0.0487135	0.0477383	0.0496546	bio13	0.141967
2	1B	16072847	0.0455254	-0.0199438	-0.303802	-0.225328	0.136482	0.045028	0.0913883	bio7	0.303802
2	1B	16080680	0.0441599	-0.0463746	-0.23578	-0.162258	0.0765288	-0.000563403	0.108153	bio7	0.23578
2	1B	16082235	0.0503873	-0.0188165	-0.305615	-0.246125	0.078135	0.0137307	0.0896756	bio7	0.305615
2	1B	16082245	0.0506769	-0.00671352	-0.310009	-0.22776	0.0507467	-0.0129323	0.125544	bio7	0.310009
2	1B	16082316	0.0508195	-0.000159527	-0.367879	-0.236962	0.0963392	-0.0144267	0.118673	bio7	0.367879
2	1B	16082361	0.0527895	0.0168008	-0.311722	-0.295316	0.0607734	-0.0453711	0.0652811	bio7	0.311722
2	1B	16087498	0.0449495	-0.170561	-0.194678	-0.0633647	0.0405763	0.150488	0.13989	bio7	0.194678
2	1B	16087693	0.0473447	-0.0385776	-0.362587	-0.15269	0.139495	0.0422754	0.18306	bio7	0.362587
2	1B	16087746	0.0516688	-0.0997724	-0.269114	-0.113498	0.0465339	-0.00200512	0.162481	bio7	0.269114
2	1B	16087753	0.0545944	-0.0453323	-0.271641	-0.161382	0.0132026	-0.0467161	0.187246	bio7	0.271641
2	1B	16091607	0.0454024	0.0206588	-0.285207	-0.230791	0.0368737	-0.0388414	0.100486	bio7	0.285207
2	1B	16101996	0.0475958	-0.0953494	-0.27027	-0.164803	0.164881	0.0675026	0.0946814	bio7	0.27027
2	1B	16102069	0.0511541	-0.0764585	-0.321717	-0.218443	0.109332	0.0672696	0.0691051	bio7	0.321717
2	1B	16102196	0.0512609	-0.0455972	-0.340208	-0.227025	0.0954615	0.0463122	0.0962531	bio7	0.340208
2	1B	16102415	0.0485327	-0.0548994	-0.194228	-0.144796	0.0487501	-0.0562168	0.139968	bio7	0.194228
2	1B	16104075	0.0464349	-0.0676448	-0.218883	-0.176838	-0.00725754	-0.00460973	0.0640257	bio7	0.218883
2	1B	16104100	0.0486487	-0.178521	-0.205129	-0.0814457	-0.0209862	0.0125919	0.0506271	bio7	0.205129
2	1B	16104843	0.0541583	-0.0464846	-0.267727	-0.188244	0.050058	-0.0821314	0.121123	bio7	0.267727
2	1B	16104976	0.0482511	0.02576	-0.29046	-0.334485	0.0906136	-0.019493	-0.00955126	bio13	0.334485
2	1B	16106526	0.0430078	-0.0467367	-0.341505	-0.175119	0.116969	-0.03441	0.0425925	bio7	0.341505
2	1B	16107861	0.046059	-0.0463856	-0.291522	-0.188161	0.127292	0.0175191	0.0939168	bio7	0.291522
2	1B	16107980	0.046964	-0.0471935	-0.313715	-0.239487	0.137026	0.0868411	0.0578012	bio7	0.313715
2	1B	16108017	0.0541332	-0.0473383	-0.363854	-0.25007	0.140975	0.0689552	0.101043	bio7	0.363854
2	1B	16108138	0.0506349	-0.087288	-0.29566	-0.159257	0.0212248	0.00128357	0.0964772	bio7	0.29566
2	1B	16108260	0.0462569	0.0408098	-0.330791	-0.25509	0.0880825	-0.0353036	0.107094	bio7	0.330791
2	1B	16109045	0.0430364	-0.170243	-0.0953964	-0.0875848	-0.0295228	0.0503853	0.0324003	bio1	0.170243
2	1B	16109108	0.0516465	-0.119834	-0.312959	-0.147018	0.0587874	0.0151247	0.0768558	bio7	0.312959
2	1B	16109158	0.052876	-0.0618652	-0.281984	-0.197454	0.0361834	0.0151749	0.117241	bio7	0.281984
2	1B	16109160	0.052876	-0.0618652	-0.281984	-0.197454	0.0361834	0.0151749	0.117241	bio7	0.281984
2	1B	16109225	0.0459035	0.0168035	-0.289008	-0.2681	0.0806903	-0.0210081	0.0530502	bio7	0.289008
2	1B	16109279	0.0483047	-0.0106152	-0.268354	-0.229571	0.0828397	-0.0403756	0.0832303	bio7	0.268354
2	1B	16109558	0.0492741	-0.0626392	-0.218074	-0.239974	0.0267584	0.0177322	0.019251	bio13	0.239974
2	1B	16109560	0.0492741	-0.0626392	-0.218074	-0.239974	0.0267584	0.0177322	0.019251	bio13	0.239974
2	1B	16109583	0.0531977	-0.0371699	-0.274754	-0.231632	0.0619118	-0.0161252	0.0962545	bio7	0.274754
2	1B	16109591	0.0578718	-0.125667	-0.338292	-0.186015	0.0733734	0.0431016	0.085326	bio7	0.338292
2	1B	16109656	0.0496785	-0.173734	-0.269193	-0.0901582	0.0475312	0.154778	0.13462	bio7	0.269193
2	1B	16109697	0.0486054	-0.0765709	-0.299153	-0.214631	0.130434	0.0865665	0.063663	bio7	0.299153
2	1B	16109729	0.0444029	-0.0284213	-0.255713	-0.211811	0.101441	0.047438	0.0909946	bio7	0.255713
2	1B	16109735	0.0444029	-0.0284213	-0.255713	-0.211811	0.101441	0.047438	0.0909946	bio7	0.255713
2	1B	16109800	0.0455513	0.0111513	-0.205122	-0.212318	0.0575961	-0.0510778	0.121326	bio13	0.212318
2	1B	16113617	0.0463464	0.0260561	-0.287108	-0.269503	0.140156	-0.014639	0.0815561	bio7	0.287108
2	1B	16113718	0.0520044	-0.0219172	-0.196394	-0.244885	0.0310532	-0.0270626	0.0925733	bio13	0.244885
2	1B	16113729	0.0462599	-0.0487903	-0.253519	-0.217884	0.0937333	0.00251507	0.0385453	bio7	0.253519
2	1B	16113773	0.0519149	-0.105982	-0.338262	-0.200551	0.139859	0.0313712	0.0321424	bio7	0.338262
2	1B	16113861	0.0505622	0.0712598	-0.364016	-0.307275	0.0330417	-0.106297	0.0749895	bio7	0.364016
2	1B	16116964	0.0448476	-0.068096	-0.352198	-0.132538	0.136329	0.0486563	0.139695	bio7	0.352198
2	1B	16116978	0.0457889	0.0151561	-0.396082	-0.200515	0.133036	-0.0013385	0.156266	bio7	0.396082
2	1B	16116983	0.0457889	0.0151561	-0.396082	-0.200515	0.133036	-0.0013385	0.156266	bio7	0.396082
2	1B	16117010	0.0452806	-0.0046706	-0.356464	-0.180538	0.104005	-0.0284213	0.13465	bio7	0.356464
2	1B	16117144	0.0504676	-0.0790244	-0.321047	-0.195914	0.0702179	-0.00184767	0.0498501	bio7	0.321047
2	1B	16121378	0.0480613	-0.0241964	-0.242153	-0.236898	0.068776	0.014154	0.0784284	bio7	0.242153
2	1B	16121743	0.0510405	-0.0411312	-0.328053	-0.251596	0.112164	0.0472147	0.0666011	bio7	0.328053
2	1B	16122170	0.0510117	-0.061972	-0.323724	-0.280125	0.0894835	0.146788	0.0390211	bio7	0.323724
2	1B	16122194	0.0416716	-0.0140384	-0.210137	-0.30008	-0.0288514	0.0335534	-0.0660216	bio13	0.30008
2	1B	16122202	0.0610711	-0.0772284	-0.299772	-0.321658	0.0307566	0.0609238	0.00366303	bio13	0.321658
2	1B	16122303	0.0479155	-0.109878	-0.265282	-0.219275	-0.000797931	0.0232521	-0.0542659	bio7	0.265282
2	1B	16127515	0.0532974	-0.0630665	-0.254537	-0.297156	0.0820574	0.0290755	-0.0230595	bio13	0.297156
2	1B	16127552	0.0493942	-0.00885169	-0.266486	-0.24824	0.0747285	0.0180117	0.101601	bio7	0.266486
2	1B	16127581	0.0444095	-0.0152614	-0.261189	-0.209352	0.0538895	-0.00107127	0.0858421	bio7	0.261189
2	1B	16127641	0.041373	0.0284949	-0.195344	-0.245861	0.0244457	-0.0542319	0.0505151	bio13	0.245861
2	1B	16127659	0.0545825	-0.0812148	-0.271491	-0.20027	0.0236167	0.0151749	0.0968229	bio7	0.271491
2	1B	16128380	0.0546733	-0.0526842	-0.20449	-0.27562	-0.0330417	-0.0279614	0.00958696	bio13	0.27562
2	1B	16128422	0.0455342	-0.0812148	-0.272445	-0.157186	0.0487501	0.103615	0.120072	bio7	0.272445
2	1B	16128658	0.0463063	-0.032151	-0.295697	-0.217955	0.00799369	0.0470826	0.0805981	bio7	0.295697
2	1B	16131293	0.0513584	0.0266851	-0.290005	-0.345489	0.0109412	-0.0350305	-0.00757772	bio13	0.345489
2	1B	16131394	0.0434078	0.0603013	-0.243134	-0.280324	-0.00870578	0.00190095	0.0971999	bio13	0.280324
2	1B	16136465	0.0439405	0.0154263	-0.219752	-0.310819	0.0423584	0.0308568	-0.00196313	bio13	0.310819
2	1B	16138842	0.0424696	0.0710785	-0.20776	-0.296055	-0.0032631	-0.032353	0.0675631	bio13	0.296055
2	1B	16139234	0.0476495	0.0140384	-0.239333	-0.277799	-0.0431332	-0.0235752	0.0466464	bio13	0.277799
2	1B	16142112	0.0413832	0.0386008	-0.208756	-0.252649	-0.0323525	-0.0180584	0.0717707	bio13	0.252649
2	1B	16317176	-0.0465183	-0.0721985	0.105985	0.255365	-0.0216624	0.12086	-0.145231	bio13	0.255365
2	1B	16321587	-0.0465183	-0.0721985	0.105985	0.255365	-0.0216624	0.12086	-0.145231	bio13	0.255365
2	1B	16403641	-0.0454419	-0.0431619	0.0776625	0.296666	-0.120011	0.00363658	-0.095614	bio13	0.296666
2	1B	23454334	-0.0441376	0.269859	0.286945	0.0140483	-0.230715	-0.159615	-0.0384447	bio7	0.286945
2	1B	23487502	-0.0441376	0.269859	0.286945	0.0140483	-0.230715	-0.159615	-0.0384447	bio7	0.286945
2	2A	1328211	-0.0453926	0.219856	0.10477	0.0225481	-0.0615849	0.00433079	-0.0472858	bio1	0.219856
2	2A	1328480	-0.0493962	0.17949	0.20551	0.105891	-0.188568	-0.0520749	-0.0592362	bio7	0.20551
2	2A	1435930	-0.0480202	0.0589819	0.245852	0.241121	-0.152538	-0.113083	-0.0721197	bio7	0.245852
2	2A	1438934	0.0474058	-0.0354666	-0.263761	-0.287579	0.216749	0.154244	0.0604862	bio13	0.287579
2	2A	1452154	0.0446563	-0.00798938	-0.215882	-0.221895	0.13075	-0.0236289	0.0823878	bio13	0.221895
2	2A	4308255	-0.0448307	0.17211	0.289909	0.00680955	-0.0261496	-0.0173287	-0.133736	bio7	0.289909
2	2A	4340385	-0.0445756	0.109858	0.313711	-0.00902684	-0.0492961	0.0212803	-0.244905	bio7	0.313711
2	2A	4341204	-0.0465095	0.0820969	0.22215	0.108668	-0.047578	0.00278413	-0.152809	bio7	0.22215
2	2A	4343232	-0.0467868	0.0997326	0.295024	0.108668	-0.10653	-0.0891908	-0.170987	bio7	0.295024
2	2A	7040070	0.041384	-0.207039	-0.257417	0.0157185	0.0807982	0.17134	0.167355	bio7	0.257417
2	2A	18383559	-0.0461213	0.184566	0.199396	-0.00234257	0.00892151	0.0872036	-0.0904123	bio7	0.199396
2	2A	18386415	-0.0442314	0.201383	0.241746	-0.0754856	0.0130935	0.066223	-0.161354	bio7	0.241746
2	2A	18388072	-0.0444282	0.303951	0.219248	-0.079169	-0.0541975	-0.0793419	-0.077113	bio1	0.303951
2	2A	18396871	-0.0467888	0.214686	0.298584	-0.0499594	-0.0497072	0.0164834	-0.149951	bio7	0.298584
2	2A	29046249	0.0425647	-0.150169	-0.102534	-0.0645816	0.0373651	0.0813084	0.122811	bio1	0.150169
2	2A	29046403	0.0481727	-0.0321464	-0.151464	-0.185204	-0.0084116	-0.0159104	0.137313	bio13	0.185204
2	2A	29046598	0.0483114	-0.0892655	-0.167025	-0.126845	-0.0417698	0.0273188	0.148198	bio7	0.167025
2	2A	29068454	0.0447921	-0.112957	-0.0854616	-0.126299	-0.014357	0.0551628	0.0988292	bio13	0.126299
2	2A	29142583	-0.0471107	0.345633	0.363234	-1.52e-05	-0.272932	-0.210807	0.0221058	bio7	0.363234
2	2A	29142586	-0.0471107	0.345633	0.363234	-1.52e-05	-0.272932	-0.210807	0.0221058	bio7	0.363234
2	2A	33357412	-0.0499611	0.0482119	0.248892	0.147752	-0.104769	0.0412027	-0.168161	bio7	0.248892
2	2A	33361235	-0.0485384	0.107779	0.206822	0.0498415	-0.116823	0.10145	-0.17402	bio7	0.206822
2	2A	33371224	-0.0474632	0.15995	0.219064	-0.010887	-0.0889705	0.0590709	-0.18493	bio7	0.219064
2	2A	33371239	-0.0474632	0.15995	0.219064	-0.010887	-0.0889705	0.0590709	-0.18493	bio7	0.219064
2	2A	33371351	-0.0484495	0.105485	0.208236	0.0510934	-0.121479	0.103661	-0.17413	bio7	0.208236
2	2A	33374745	-0.0474757	0.141042	0.236508	0.0298109	-0.0842325	0.00449404	-0.182633	bio7	0.236508
2	2A	33374824	-0.0474757	0.141042	0.236508	0.0298109	-0.0842325	0.00449404	-0.182633	bio7	0.236508
2	2A	33377271	-0.0498455	0.152072	0.208901	0.0391089	-0.147266	0.046528	-0.159265	bio7	0.208901
2	2A	33383396	-0.0474757	0.141042	0.236508	0.0298109	-0.0842325	0.00449404	-0.182633	bio7	0.236508
2	2A	33391689	-0.0522785	0.185734	0.232265	0.0748504	-0.176091	-0.0818309	-0.140687	bio7	0.232265
2	2A	33391715	-0.0462501	0.0869857	0.145736	0.103229	-0.125999	-0.0259023	-0.184847	bio19	0.184847
2	2A	33391756	-0.0462501	0.0869857	0.145736	0.103229	-0.125999	-0.0259023	-0.184847	bio19	0.184847
2	2A	33391856	-0.0522785	0.185734	0.232265	0.0748504	-0.176091	-0.0818309	-0.140687	bio7	0.232265
2	2A	33391891	-0.0511422	0.169671	0.223458	0.107818	-0.234082	-0.10655	-0.12548	bio14	0.234082
2	2A	33394363	0.0411323	-0.034377	-0.215757	-0.0565834	0.148639	-0.0959016	0.220026	bio19	0.220026
2	2A	33397391	0.0459067	-0.167491	-0.196831	-0.198746	0.230715	0.111296	-0.0659449	bio14	0.230715
2	2A	33419335	0.0484239	-0.166472	-0.172302	-0.108262	0.201033	0.128389	0.118385	bio14	0.201033
2	2B	10711709	-0.0442621	-0.140337	0.0312493	0.395316	0.0225887	-0.0604609	-0.132276	bio13	0.395316
2	2B	15152439	0.0417961	-0.0318939	-0.197997	-0.0394114	-0.0669799	-0.110422	0.234331	bio19	0.234331
2	2B	15184326	0.0463109	-0.0327044	-0.293498	-0.101757	-0.0371661	-0.112491	0.169522	bio7	0.293498
2	2B	15185353	0.042435	-0.0364686	-0.228539	-0.0255486	-0.0370074	-0.0901418	0.264786	bio19	0.264786
2	2B	15207391	0.0442133	-0.0850977	-0.284274	-0.0387362	0.0279369	-0.0441884	0.198964	bio7	0.284274
2	2B	15216727	0.0434391	-0.0278664	-0.189526	-0.0155048	-0.0559997	-0.125181	0.291343	bio19	0.291343
2	2B	15222802	0.0412134	-0.0445618	-0.18693	-0.0490953	-0.0934577	-0.158866	0.161185	bio7	0.18693
2	2B	15223767	0.0421989	0.00118048	-0.19464	-0.0906123	-0.0770541	-0.146604	0.195661	bio19	0.195661
2	2B	15224291	0.045786	-0.0644602	-0.274124	0.0188753	-0.0799961	-0.131472	0.286986	bio19	0.286986
2	2B	15234541	0.0432499	-0.126283	-0.177548	0.0390699	-0.0738736	-0.122374	0.20037	bio19	0.20037
2	2B	15235559	0.0419717	-0.0309786	-0.155007	-0.00267234	-0.131795	-0.145175	0.27726	bio19	0.27726
2	2B	15237331	0.0452406	-0.0433969	-0.264507	-0.0671345	-0.0241455	-0.123679	0.192891	bio7	0.264507
2	2B	15239033	0.0463008	-0.0489837	-0.301372	-0.0531172	0.00974807	-0.102555	0.226214	bio7	0.301372
2	2B	15441605	-0.0456069	0.0911901	0.123283	0.185828	-0.154442	-0.178322	-0.132091	bio13	0.185828
2	2B	16932343	0.0432256	-0.0722828	-0.176988	-0.101728	0.19751	-0.0387611	0.145386	bio14	0.19751
2	2B	16932359	0.0432256	-0.0722828	-0.176988	-0.101728	0.19751	-0.0387611	0.145386	bio14	0.19751
2	2B	16932378	0.0437569	-0.0463441	-0.199278	-0.158295	0.19995	0.0282175	0.143155	bio14	0.19995
2	2B	20923007	0.0410248	-0.187887	-0.207084	-0.140105	0.0388398	0.135843	-0.0668188	bio7	0.207084
2	2B	21001356	-0.0507919	0.023178	0.159421	0.261145	-0.0437997	-0.113198	-0.138515	bio13	0.261145
2	2B	21320221	-0.0443318	-0.0407496	0.126994	0.264519	-0.0549979	-0.0537989	-0.15019	bio13	0.264519
2	2B	23873697	-0.0498137	0.116031	0.257178	0.119633	-0.0823066	-0.00509546	-0.11224	bio7	0.257178
2	2B	23878162	-0.0449633	0.0502659	0.30108	0.143014	-0.146041	0.0480897	-0.109489	bio7	0.30108
2	2B	23878190	-0.0449633	0.0502659	0.30108	0.143014	-0.146041	0.0480897	-0.109489	bio7	0.30108
2	2B	23889510	-0.0446564	-0.000663019	0.207588	0.114515	-0.0527039	0.12157	-0.207249	bio7	0.207588
2	2B	25489386	-0.0461489	0.189665	0.273906	0.134006	-0.0368877	-0.185722	-0.0137214	bio7	0.273906
2	2B	27331959	-0.0463567	0.0314508	0.170355	0.182614	-0.141331	0.00468347	-0.139826	bio13	0.182614
2	3A	3310178	0.0413803	0.0118349	-0.32558	-0.114234	0.099487	-0.0481067	0.220742	bio7	0.32558
2	3A	3435830	0.0441553	-0.117951	-0.280557	0.0235753	0.118999	0.0400407	0.295344	bio19	0.295344
2	3A	3438095	0.0418013	-0.05959	-0.287515	-0.013774	0.0544406	0.0660043	0.323778	bio19	0.323778
2	3A	3464770	0.0418001	-0.0423899	-0.345503	-0.0404148	0.133489	0.050771	0.30183	bio7	0.345503
2	3A	3465492	0.042131	-0.125381	-0.294363	0.0524317	0.133489	0.0824767	0.329496	bio19	0.329496
2	3A	3465498	0.042131	-0.125381	-0.294363	0.0524317	0.133489	0.0824767	0.329496	bio19	0.329496
2	3A	3472356	0.0410813	-0.0364686	-0.355396	-0.130554	0.188286	0.091579	0.187836	bio7	0.355396
2	3A	3482430	0.0412225	-0.0319628	-0.289138	-0.122946	0.144229	0.0427794	0.187739	bio7	0.289138
2	3A	3484536	0.0414956	-0.0683006	-0.330176	-0.0687663	0.196624	0.0759743	0.228931	bio7	0.330176
2	3A	3485791	0.0409891	0.0310867	-0.304214	-0.169508	0.113671	0.00184055	0.196346	bio7	0.304214
2	3A	3485961	0.0412225	-0.0319628	-0.289138	-0.122946	0.144229	0.0427794	0.187739	bio7	0.289138
2	3A	3485988	0.0412225	-0.0319628	-0.289138	-0.122946	0.144229	0.0427794	0.187739	bio7	0.289138
2	3A	3648239	0.0416431	-0.17193	-0.119459	0.00693964	0.0218518	-0.0074167	0.132585	bio1	0.17193
2	3A	4722988	-0.0459494	0.163164	0.228928	0.0807256	-0.0643426	-0.0612437	-0.0820865	bio7	0.228928
2	3A	4728602	-0.0459494	0.163164	0.228928	0.0807256	-0.0643426	-0.0612437	-0.0820865	bio7	0.228928
2	3A	4739111	-0.0459494	0.163164	0.228928	0.0807256	-0.0643426	-0.0612437	-0.0820865	bio7	0.228928
2	3A	4754070	-0.0459494	0.163164	0.228928	0.0807256	-0.0643426	-0.0612437	-0.0820865	bio7	0.228928
2	3A	4760052	-0.0453604	0.161802	0.235375	0.11322	-0.117784	-0.111578	-0.059028	bio7	0.235375
2	3A	19469200	-0.0476146	0.216405	0.262293	0.0893813	-0.258156	-0.179735	-0.0704183	bio7	0.262293
2	3A	19488749	-0.0501266	0.244224	0.33538	0.0662063	-0.252886	-0.136675	-0.048125	bio7	0.33538
2	3A	23465569	0.0419707	0.216823	-0.160174	-0.399542	-0.0181951	-0.109661	0.121897	bio13	0.399542
2	3A	31512761	-0.0455995	0.0155623	0.179645	0.248462	0.0524301	-0.0927688	-0.092734	bio13	0.248462
2	3B	7392317	0.0495553	-0.0811196	-0.215839	-0.105396	-0.00694304	-0.0409644	0.167074	bio7	0.215839
2	3B	7592512	0.0443515	-0.153224	-0.152536	-0.111753	0.0499526	0.143333	0.0906854	bio1	0.153224
2	3B	8843136	-0.0444904	0.145421	0.116252	0.0290656	-0.0947879	0.102816	-0.106156	bio1	0.145421
2	3B	8948329	-0.0450991	0.145018	0.123906	0.0105722	-0.0634652	0.0184888	-0.187485	bio19	0.187485
2	3B	8963703	-0.0465424	0.166262	0.10642	0.0121493	-0.0879993	0.0249193	-0.163415	bio1	0.166262
2	3B	9012307	-0.0481784	0.126404	0.210036	0.0338162	-0.0582803	0.0142096	-0.206453	bio7	0.210036
2	3B	15130133	0.0432233	-0.0867499	-0.28885	-0.122749	0.286892	0.0432939	0.123828	bio7	0.28885
2	3B	15130161	0.0420979	-0.0974984	-0.321514	-0.0876599	0.292501	0.0414652	0.142613	bio7	0.321514
2	3B	15269283	0.0434022	-0.068987	-0.191986	-0.154965	0.114918	0.0658652	0.118908	bio7	0.191986
2	3B	15280171	0.0455479	-0.106661	-0.283282	-0.154282	0.274716	0.0822764	0.0850217	bio7	0.283282
2	3B	15368372	0.0442468	-0.141256	-0.272673	-0.0953045	0.150058	0.0880955	0.0963106	bio7	0.272673
2	3B	15568433	-0.0446829	0.00692486	0.212972	0.224114	0.00395499	-0.101812	-0.141626	bio13	0.224114
2	3B	18334063	-0.0447907	0.233949	0.0937354	0.0352358	-0.107512	-0.155309	-0.0925226	bio1	0.233949
2	3B	18335387	-0.0457367	0.205854	0.108742	0.0817214	-0.093902	-0.171319	-0.085163	bio1	0.205854
2	3B	18344372	-0.0446911	0.258036	0.123421	0.0160398	-0.0609535	-0.206788	-0.0994797	bio1	0.258036
2	3B	18352751	-0.0474061	0.299328	0.15452	0.00185149	-0.0656093	-0.233	-0.0877741	bio1	0.299328
2	3B	18357469	-0.0467076	0.159394	0.130489	0.0911546	-0.0516419	-0.0469842	-0.0861176	bio1	0.159394
2	3B	18357838	-0.0475541	0.278077	0.168859	0.0556523	-0.122544	-0.238382	-0.0479711	bio1	0.278077
2	3B	18358223	-0.0485657	0.24888	0.141147	0.0669374	-0.0987532	-0.198632	-0.072966	bio1	0.24888
2	3B	18446135	-0.0448989	0.276388	0.187032	-0.0469731	-0.177349	-0.14394	-0.133603	bio1	0.276388
2	3B	18446185	-0.0461458	0.33015	0.186807	-0.063074	-0.20548	-0.211466	-0.117036	bio1	0.33015
2	3B	18446190	-0.0461458	0.33015	0.186807	-0.063074	-0.20548	-0.211466	-0.117036	bio1	0.33015
2	3B	18453820	-0.0448973	0.243125	0.23368	0.0164571	-0.191316	-0.247844	-0.146412	bio18	0.247844
2	3B	18457272	-0.0447907	0.233949	0.0937354	0.0352358	-0.107512	-0.155309	-0.0925226	bio1	0.233949
2	3B	18457273	-0.0447907	0.233949	0.0937354	0.0352358	-0.107512	-0.155309	-0.0925226	bio1	0.233949
2	3B	18472176	-0.0542636	0.274778	0.259728	0.0904819	-0.23977	-0.250481	-0.0748825	bio1	0.274778
2	3B	18508674	-0.0480269	0.221332	0.163001	0.0444165	-0.00508392	-0.0968833	-0.0826943	bio1	0.221332
2	3B	18508727	-0.0492406	0.199323	0.201981	0.0729116	-0.0718877	-0.157242	-0.124899	bio7	0.201981
2	3B	18515380	-0.047143	0.231965	0.133375	0.0115336	-0.0370074	-0.190449	-0.167373	bio1	0.231965
2	3B	18540092	-0.0450303	0.246176	0.129146	0.00198323	-0.0396112	-0.140907	-0.106383	bio1	0.246176
2	3B	18540094	-0.0450303	0.246176	0.129146	0.00198323	-0.0396112	-0.140907	-0.106383	bio1	0.246176
2	3B	18540134	-0.0506893	0.229262	0.133458	0.0569619	-0.0675475	-0.162835	-0.125208	bio1	0.229262
2	3B	18540143	-0.0506893	0.229262	0.133458	0.0569619	-0.0675475	-0.162835	-0.125208	bio1	0.229262
2	3B	18540156	-0.0450303	0.246176	0.129146	0.00198323	-0.0396112	-0.140907	-0.106383	bio1	0.246176
2	3B	18540162	-0.0450303	0.246176	0.129146	0.00198323	-0.0396112	-0.140907	-0.106383	bio1	0.246176
2	3B	18540175	-0.0450303	0.246176	0.129146	0.00198323	-0.0396112	-0.140907	-0.106383	bio1	0.246176
2	3B	18540178	-0.0450303	0.246176	0.129146	0.00198323	-0.0396112	-0.140907	-0.106383	bio1	0.246176
2	3B	18540271	-0.050975	0.199539	0.134729	0.123287	-0.0656093	-0.183101	-0.0875532	bio1	0.199539
2	3B	18540341	-0.0487915	0.19206	0.214479	0.0709255	-0.0728432	-0.175739	-0.145119	bio7	0.214479
2	3B	18540348	-0.0487915	0.19206	0.214479	0.0709255	-0.0728432	-0.175739	-0.145119	bio7	0.214479
2	3B	18540612	-0.0458633	0.182517	0.17193	0.0434757	-0.0820661	-0.139879	-0.160961	bio1	0.182517
2	3B	18548990	-0.0524763	0.159761	0.16772	0.10909	-0.0154651	-0.061853	-0.119237	bio7	0.16772
2	3B	18559969	-0.0470448	0.277129	0.141408	-0.00364747	-0.124868	-0.187173	-0.113621	bio1	0.277129
2	3B	18560001	-0.0481985	0.274919	0.138683	0.00198323	-0.0979449	-0.175607	-0.112556	bio1	0.274919
2	3B	18563276	-0.0491088	0.192708	0.180916	0.0912874	0.0128251	-0.11044	-0.0749221	bio1	0.192708
2	3B	18564582	-0.0473765	0.187587	0.0896364	0.0908679	-0.0755089	-0.142429	-0.106064	bio1	0.187587
2	3B	18564583	-0.0473765	0.187587	0.0896364	0.0908679	-0.0755089	-0.142429	-0.106064	bio1	0.187587
2	3B	18572142	-0.0450234	0.26033	0.122007	-0.0119196	-0.00973972	-0.209946	-0.141001	bio1	0.26033
2	3B	18575539	-0.046581	0.0995315	0.137824	0.13409	-0.125092	-0.0866601	-0.152615	bio19	0.152615
2	3B	18578577	-0.0448249	0.237816	0.0860182	0.00444463	-0.0154651	-0.234671	-0.173591	bio1	0.237816
2	3B	18579860	-0.0498996	0.277126	0.146719	-0.00116264	-0.0391563	-0.196304	-0.137528	bio1	0.277126
2	3B	18580262	-0.0469402	0.185775	0.15876	0.0439992	0.0461299	-0.101621	-0.134596	bio1	0.185775
2	3B	18584191	-0.0472806	0.210801	0.118247	0.072367	-0.0306368	-0.192043	-0.112769	bio1	0.210801
2	3B	18585618	-0.045099	0.247042	0.220871	-0.0268275	-0.0517889	-0.144319	-0.140624	bio1	0.247042
2	3B	18591281	-0.0455413	0.307442	0.251616	-0.0104607	-0.147266	-0.289127	-0.0972448	bio1	0.307442
2	3B	18593749	-0.0498996	0.277126	0.146719	-0.00116264	-0.0391563	-0.196304	-0.137528	bio1	0.277126
2	3B	18596091	-0.0563831	0.252809	0.330781	0.0679429	-0.120381	-0.235266	-0.143422	bio7	0.330781
2	3B	18597521	-0.0481644	0.240039	0.225409	0.0141036	-0.0451999	-0.208233	-0.156783	bio1	0.240039
2	3B	18599196	-0.0450801	0.150001	0.0583012	0.0775955	-0.0216624	-0.12021	-0.157364	bio19	0.157364
2	3B	18600409	-0.0442979	0.294487	0.142682	-0.056242	-0.0111249	-0.175789	-0.119443	bio1	0.294487
2	3B	18613032	-0.04513	0.177171	0.16324	0.108245	-0.0793483	-0.210479	-0.101042	bio18	0.210479
2	3B	18617079	-0.0531274	0.29021	0.190122	0.0258406	-0.0284857	-0.23526	-0.120781	bio1	0.29021
2	3B	18632670	-0.0468049	0.284868	0.299446	-0.0607589	-0.16974	-0.158866	-0.15183	bio7	0.299446
2	3B	18632701	-0.045099	0.247042	0.220871	-0.0268275	-0.0517889	-0.144319	-0.140624	bio1	0.247042
2	3B	18635709	-0.0506675	0.14563	0.232267	0.137058	-0.172693	-0.139519	-0.129296	bio7	0.232267
2	3B	18640111	-0.0537664	0.213012	0.300808	0.0816175	-0.115894	-0.210002	-0.154703	bio7	0.300808
2	3B	20685832	-0.0468124	0.19101	0.126588	0.029255	-0.213574	-0.0389699	-0.139163	bio14	0.213574
2	3B	20687023	-0.0496079	0.150115	0.183491	0.07821	-0.176091	-0.0117277	-0.137766	bio7	0.183491
2	3B	20778430	-0.0443876	0.0536716	0.253625	0.269409	-0.168992	-0.123049	-0.00315539	bio13	0.269409
2	3B	22201585	0.0438446	-0.229665	-0.162985	-0.0038944	0.0832194	0.148042	0.123111	bio1	0.229665
2	3B	22205374	0.0422828	-0.192023	-0.236834	-0.0449605	0.197205	0.107138	0.0840783	bio7	0.236834
2	3B	22205995	0.0422828	-0.192023	-0.236834	-0.0449605	0.197205	0.107138	0.0840783	bio7	0.236834
2	3B	22208739	0.0426446	-0.189295	-0.289346	0.0310628	0.129934	0.0670258	0.177147	bio7	0.289346
2	3B	22211107	0.0439726	-0.180534	-0.263225	-0.0406492	0.1668	0.0788557	0.107117	bio7	0.263225
2	3B	25070010	0.04324	-0.104212	-0.196361	-0.0866226	0.0239368	-0.0431296	0.0911169	bio7	0.196361
2	3B	25070014	0.0456353	-0.180669	-0.202142	-0.0429422	0.022563	0.00688353	0.0764119	bio7	0.202142
2	4A	2285961	-0.0453514	0.276127	0.279221	0.021649	-0.247675	-0.176297	-0.0404561	bio7	0.279221
2	4A	5312428	-0.0449767	-0.0860648	0.177137	0.322758	-0.0981999	-0.1032	-0.170817	bio13	0.322758
2	4A	5313300	-0.0480635	0.0549743	0.0939248	0.20401	0.0105761	-0.113963	-0.148061	bio13	0.20401
2	4A	5388151	-0.0462961	0.0618986	0.112112	0.202992	-0.000428119	-0.138887	-0.13051	bio13	0.202992
2	4A	5492276	-0.0449933	0.0432125	0.158495	0.228907	-0.0545269	-0.169018	-0.123869	bio13	0.228907
2	4A	5502147	-0.0454601	0.0208909	0.178681	0.183021	-0.0517889	-0.0986168	-0.198653	bio19	0.198653
2	4A	5581859	-0.0479336	-0.0630633	0.025402	0.275281	0.124935	-0.00990412	-0.186707	bio13	0.275281
2	4A	5619006	-0.0453225	0.102014	0.0820853	0.115649	0.0670489	-0.135689	-0.183435	bio19	0.183435
2	4A	5619075	-0.0446814	0.158751	0.114097	0.0586102	0.000282307	-0.155822	-0.177544	bio19	0.177544
2	4A	10313160	0.041818	-0.292146	-0.236736	0.0498443	0.149522	0.257074	0.131233	bio1	0.292146
2	4A	16498404	-0.0467506	0.0541254	0.238106	-0.0523178	0.124042	0.0785933	-0.401373	bio19	0.401373
2	4A	18205812	0.0424792	-0.059434	-0.257084	-0.0872315	0.103542	-0.0242796	0.171435	bio7	0.257084
2	4A	28718401	-0.0453514	0.276127	0.279221	0.021649	-0.247675	-0.176297	-0.0404561	bio7	0.279221
2	4A	29294089	0.0423288	0.00677991	-0.174027	-0.243975	-0.0382407	0.0121109	0.0604736	bio13	0.243975
2	4A	29294973	0.0411904	-0.135864	-0.123664	-0.0997859	0.0744308	0.110407	0.0943987	bio1	0.135864
2	4A	29306900	0.0412685	-0.118366	-0.0702245	-0.126493	0.01105	0.0974351	0.0793115	bio13	0.126493
2	4A	29306937	0.0418837	-0.129984	-0.10455	-0.0651455	0.0158194	0.049374	0.130408	bio19	0.130408
2	4A	29326822	0.0415444	-0.0356412	-0.160228	-0.174181	0.0602887	0.0827038	0.137964	bio13	0.174181
2	4A	29330257	0.0425118	-0.149432	-0.124365	-0.163828	0.00151667	0.102248	-0.0290872	bio13	0.163828
2	4A	29522494	0.0434538	-0.0706718	-0.277114	-0.141174	0.01576	0.0814051	0.12564	bio7	0.277114
2	4A	29524758	0.0450708	-0.00328233	-0.361204	-0.19021	0.0841451	0.0607626	0.168218	bio7	0.361204
2	4A	29530418	0.0425691	-0.0719661	-0.274957	-0.188309	0.251529	0.111279	0.0769488	bio7	0.274957
2	4A	29530765	0.0436183	-0.018445	-0.311373	-0.202468	0.0978222	0.00416956	0.0817644	bio7	0.311373
2	4A	29625568	0.0437695	-0.109133	-0.243678	-0.151584	0.0472853	0.0586817	0.0378208	bio7	0.243678
2	4A	29651863	0.0462417	-0.0900442	-0.150746	-0.145649	-0.0327781	0.0188079	0.0927039	bio7	0.150746
2	4B	2144293	0.0424777	-0.00434301	-0.177382	-0.148597	0.0328702	-0.0985016	0.136283	bio7	0.177382
2	4B	2155512	0.0410456	-0.0655657	-0.176031	-0.124305	-0.0396112	-0.106512	0.0380436	bio7	0.176031
2	4B	2158074	0.0437068	-0.0554887	-0.223032	-0.109936	0.064014	-0.0813326	0.124591	bio7	0.223032
2	4B	2224661	0.0417156	-0.0638555	-0.149231	-0.24849	0.123976	0.0923516	-0.016725	bio13	0.24849
2	4B	3861014	-0.0473399	0.166868	0.239002	0.152686	-0.0918672	-0.155556	-0.0308965	bio7	0.239002
2	4B	3899168	-0.0473399	0.166868	0.239002	0.152686	-0.0918672	-0.155556	-0.0308965	bio7	0.239002
2	4B	6475989	-0.0455995	0.0155623	0.179645	0.248462	0.0524301	-0.0927688	-0.092734	bio13	0.248462
2	4B	6476726	-0.0455995	0.0155623	0.179645	0.248462	0.0524301	-0.0927688	-0.092734	bio13	0.248462
2	4B	6485927	-0.0455995	0.0155623	0.179645	0.248462	0.0524301	-0.0927688	-0.092734	bio13	0.248462
2	4B	6498689	-0.0455995	0.0155623	0.179645	0.248462	0.0524301	-0.0927688	-0.092734	bio13	0.248462
2	4B	6525553	-0.0455995	0.0155623	0.179645	0.248462	0.0524301	-0.0927688	-0.092734	bio13	0.248462
2	4B	10144360	-0.0450274	0.0969381	0.209527	0.121032	-0.0261496	-0.0416792	-0.115749	bio7	0.209527
2	4B	11072992	0.0472819	0.0530326	-0.0997428	-0.308354	-0.0287325	0.0928115	0.153677	bio13	0.308354
2	5A	4357630	0.0428712	-0.155656	-0.270091	-0.173591	0.256836	0.221154	0.0168642	bio7	0.270091
2	5B	5419795	0.043141	-0.1466	-0.191681	-0.173664	0.230715	0.204483	0.0360311	bio14	0.230715
2	5B	5492810	0.0419272	-0.140333	-0.199405	-0.166063	0.213755	0.187801	0.0340197	bio14	0.213755
2	5B	5492811	0.0419272	-0.140333	-0.199405	-0.166063	0.213755	0.187801	0.0340197	bio14	0.213755
2	5B	6252872	0.0411899	-0.0383316	-0.26728	-0.109011	0.0529125	-0.0489578	0.140612	bio7	0.26728
2	5B	10667138	0.0435728	-0.0788313	-0.29456	0.00399419	0.175775	0.0170663	0.318171	bio19	0.318171
2	5B	10680192	0.0421449	-0.0986818	-0.239871	0.0298109	0.0926879	0.0199691	0.310547	bio19	0.310547
2	5B	10680233	0.0421449	-0.0986818	-0.239871	0.0298109	0.0926879	0.0199691	0.310547	bio19	0.310547
2	5B	11170277	-0.0454832	-0.0145248	0.157397	0.253936	-0.0147394	-0.144545	-0.176159	bio13	0.253936
2	5B	22322732	-0.047403	0.211771	0.188909	0.143014	-0.0896867	-0.157172	0.0257705	bio1	0.211771
2	5B	22322737	-0.045611	0.229262	0.219112	0.119205	-0.145671	-0.167251	0.0327091	bio1	0.229262
2	6A	23965296	-0.0454745	0.0215797	0.200039	0.217813	-0.0330583	-0.0264952	-0.0957756	bio13	0.217813
2	6A	24075888	-0.0454745	0.0215797	0.200039	0.217813	-0.0330583	-0.0264952	-0.0957756	bio13	0.217813
2	6A	24264348	0.0431354	0.0112382	-0.204034	-0.340117	0.142457	0.0618714	-0.0359021	bio13	0.340117
2	6A	24689468	0.0432265	0.00288826	-0.231027	-0.163597	0.00395499	-0.135433	0.101657	bio7	0.231027
2	6A	24843792	0.0416459	-0.118721	-0.419617	-0.0741031	0.333607	0.155012	0.174983	bio7	0.419617
2	6B	251377	0.0417946	0.115312	-0.0787372	-0.223994	-0.189236	-0.103511	0.217178	bio13	0.223994
2	6B	3734787	0.0427423	-0.130449	-0.169184	-0.00300722	0.0955846	-0.0515479	0.177239	bio19	0.177239
2	6B	13353016	-0.0445779	0.00860904	0.11776	0.00499284	0.133321	0.256671	-0.283741	bio19	0.283741
2	7A	2940271	0.0416209	-0.158692	-0.253374	-0.0931405	0.0588671	0.175789	0.0849563	bio7	0.253374
2	7A	2941964	0.045786	-0.162161	-0.219064	-0.12063	0.0216624	0.139994	0.0614695	bio7	0.219064
2	7A	3021019	-0.0459176	0.0366232	0.129587	0.193731	0.00968588	-0.106852	-0.164862	bio13	0.193731
2	7A	3112012	-0.0445617	0.0265818	0.205955	0.118681	0.0273788	-0.0298171	-0.230491	bio19	0.230491
2	7A	3137202	-0.0442299	-0.0370901	0.142565	0.253388	-0.0758025	-0.0857272	-0.178042	bio13	0.253388
2	7A	9857363	0.0434686	-0.100791	-0.364809	-0.0555916	0.164872	0.0495238	0.189426	bio7	0.364809
2	7A	10569207	-0.0452654	0.173087	0.134227	-0.0314783	0.0780884	-0.0715694	-0.243246	bio19	0.243246
2	7A	10830271	-0.0471107	0.345633	0.363234	-1.52e-05	-0.272932	-0.210807	0.0221058	bio7	0.363234
2	7A	10830298	-0.0471107	0.345633	0.363234	-1.52e-05	-0.272932	-0.210807	0.0221058	bio7	0.363234
2	7A	10841937	0.0446346	-0.103621	-0.250701	-0.126424	0.166704	0.0608514	0.108049	bio7	0.250701
2	7A	14632135	-0.0456379	-0.00707648	0.203867	0.152157	-0.0611718	0.0300538	-0.223388	bio19	0.223388
2	7A	14652594	-0.0456612	0.0859826	0.299496	0.102866	-0.11529	-0.0497822	-0.170297	bio7	0.299496
2	7A	14656800	-0.0464552	0.00254473	0.231282	0.183256	-0.0270399	0.0635118	-0.138917	bio7	0.231282
2	7A	14657077	-0.0447708	0.023966	0.259963	0.136321	-0.0675475	0.0473728	-0.165253	bio7	0.259963
2	7A	14657905	-0.0453533	0.0427702	0.317157	0.147979	-0.0755089	-0.0209813	-0.15034	bio7	0.317157
2	7A	14662527	-0.0445312	0.0271152	0.35	0.130936	-0.081265	-0.00721314	-0.18447	bio7	0.35
2	7A	14664447	-0.0448504	0.0374891	0.291189	0.119613	-0.102319	0.0153521	-0.185069	bio7	0.291189
2	7A	14665561	-0.0463198	-0.0667431	0.302518	0.210896	-0.00833373	0.0913012	-0.190108	bio7	0.302518
2	7A	14665614	-0.0441272	0.0505085	0.311707	0.0977052	0.000773656	0.0688111	-0.145657	bio7	0.311707
2	7A	14665624	-0.0441272	0.0505085	0.311707	0.0977052	0.000773656	0.0688111	-0.145657	bio7	0.311707
2	7A	14667222	-0.0465651	-0.00400647	0.236213	0.146788	-0.0181019	0.0242069	-0.231113	bio7	0.236213
2	7A	14689954	-0.0513884	0.0094796	0.256669	0.188305	-0.0307345	0.0510567	-0.175581	bio7	0.256669
2	7A	14726490	-0.0471658	0.0383483	0.292634	0.127467	-0.035124	-0.0155024	-0.207706	bio7	0.292634
2	7A	14730833	-0.0457013	-0.0641751	0.197858	0.179246	0.0282177	0.118467	-0.226219	bio19	0.226219
2	7A	14730923	-0.0467946	0.0563732	0.30003	0.0959782	-0.0656811	0.0290604	-0.197298	bio7	0.30003
2	7A	14734038	-0.0441814	-0.0354594	0.258988	0.173447	-0.0370074	0.0704616	-0.191177	bio7	0.258988
2	7A	14734053	-0.044423	-0.0122147	0.295553	0.149963	-0.0629859	0.029917	-0.209303	bio7	0.295553
2	7A	14734773	-0.0461671	-0.0351282	0.254112	0.201892	-0.0644215	0.0561981	-0.178178	bio7	0.254112
2	7A	14735338	-0.0492569	-0.00114834	0.255257	0.167573	-0.01243	0.0754631	-0.189234	bio7	0.255257
2	7A	14752546	-0.0465081	-0.0427175	0.337995	0.186478	-0.0350279	0.0502364	-0.208261	bio7	0.337995
2	7A	14764385	-0.0463775	0.0301353	0.267694	0.163901	0.0244362	-0.0215102	-0.157852	bio7	0.267694
2	7A	19299027	-0.0450629	0.0400538	0.124739	0.194186	-0.0441546	-0.0549242	-0.12433	bio13	0.194186
2	7A	19299028	-0.0450629	0.0400538	0.124739	0.194186	-0.0441546	-0.0549242	-0.12433	bio13	0.194186
2	7A	19931847	-0.0447038	-0.127351	0.0980696	0.312498	0.070749	0.0575895	-0.163413	bio13	0.312498
2	7A	20561025	-0.0486477	-0.144549	0.139367	0.390477	0.0883001	0.0973797	-0.0823579	bio13	0.390477
2	7A	23579140	0.0437687	0.0644408	-0.21804	-0.197845	-0.0222502	-0.14563	0.157917	bio7	0.21804
2	7B	1627201	0.0469938	-0.150139	-0.25311	-0.0329018	0.0629859	0.0248099	0.168473	bio7	0.25311
2	7B	1665677	0.0445398	-0.185473	-0.268027	0.0572421	-0.00561087	-0.000642795	0.198714	bio7	0.268027
2	7B	1955832	0.0430726	0.162084	-0.178262	-0.392683	-0.0930399	0.00827053	0.10431	bio13	0.392683
2	7B	1963017	0.0420359	0.176113	-0.120972	-0.308857	-0.0591074	-0.0475044	0.231653	bio13	0.308857
2	7B	1988715	0.0483751	0.112932	-0.163339	-0.422308	-0.0619046	0.00949823	0.0316587	bio13	0.422308
2	7B	1989745	0.0432465	0.0594357	-0.133458	-0.315658	-0.0235967	0.0188693	0.0626174	bio13	0.315658
2	7B	7255684	0.0419153	-0.0438711	-0.281001	-0.0776502	0.0989319	-0.109027	0.155969	bio7	0.281001
2	8A	4159104	0.0434325	-0.0547551	-0.367418	-0.0536615	0.0879993	-0.131307	0.164164	bio7	0.367418
2	8A	11287128	0.0459043	-0.0658355	-0.295476	0.00825551	-0.014894	-0.093098	0.293439	bio7	0.295476
2	8A	18680267	0.0440619	-0.20211	-0.177436	0.0162963	-0.0689962	0.111044	0.170483	bio1	0.20211
2	8A	23139101	-0.0463042	0.0527226	0.187032	0.176285	-0.116823	-0.0141392	-0.117038	bio7	0.187032
2	8A	23802683	0.0412637	-0.156593	-0.229359	-0.117269	0.255108	0.157945	0.0571909	bio14	0.255108
2	8B	3026934	0.0416653	-0.132654	-0.136051	0.00475776	-0.0773173	-0.0885876	0.142349	bio19	0.142349
2	8B	3102188	0.0422389	-0.166355	-0.119716	0.203409	-0.102856	-0.0754077	0.412143	bio19	0.412143
2	8B	3146776	0.0419518	-0.118181	-0.132438	0.152498	-0.126135	-0.0536163	0.423406	bio19	0.423406
2	8B	3151492	0.0446469	-0.161057	-0.126925	0.203906	-0.113307	-0.0653571	0.452423	bio19	0.452423
2	8B	3153145	0.0422433	-0.140794	-0.129047	0.160047	-0.135253	-0.0749422	0.385219	bio19	0.385219
2	8B	3153683	0.043051	-0.141934	-0.129871	0.131291	-0.0890508	-0.0143506	0.384879	bio19	0.384879
2	8B	3153763	0.0469641	-0.177789	-0.0724272	0.149988	-0.113307	-0.0689769	0.367619	bio19	0.367619
2	8B	3154560	0.0419518	-0.118181	-0.132438	0.152498	-0.126135	-0.0536163	0.423406	bio19	0.423406
2	8B	3158468	0.0419518	-0.118181	-0.132438	0.152498	-0.126135	-0.0536163	0.423406	bio19	0.423406
2	8B	15797641	0.046282	-0.241144	-0.268364	-0.0451032	0.143064	0.13086	0.0426351	bio7	0.268364
2	9A	14747464	-0.0498213	0.0708023	0.235414	0.239996	-0.0793483	-0.0633827	-0.0386765	bio13	0.239996
2	9A	14812855	-0.0472823	0.214293	0.147953	0.0838041	-0.150011	-0.159597	-0.0756913	bio1	0.214293
2	9A	14831802	0.0411438	-0.0576166	-0.17908	-0.147924	0.161117	0.114409	0.160068	bio7	0.17908
2	9A	14840920	0.0426493	-0.197654	-0.144569	-0.0130022	0.147606	0.0454063	0.102957	bio1	0.197654
2	9A	14843962	0.0418264	-0.0745118	-0.111631	-0.128025	-0.0225568	0.0693684	0.136757	bio19	0.136757
2	9A	14845770	-0.047804	0.0866079	0.123733	0.140336	0.0105373	-0.0284749	-0.135975	bio13	0.140336
2	9A	14867926	-0.0565396	0.0447509	0.190188	0.207553	0.0240068	0.0104963	-0.165693	bio13	0.207553
2	9A	14877783	-0.0477334	0.0214487	0.153087	0.159636	-0.00587592	0.094041	-0.148752	bio13	0.159636
2	9A	14918901	-0.0447169	0.00900378	0.150292	0.167971	0.0525178	0.0253897	-0.159853	bio13	0.167971
2	9A	15068930	-0.0446729	0.214754	0.191227	0.0152368	-0.112268	-0.00128482	-0.0549448	bio1	0.214754
2	9A	15144181	-0.0467452	0.216652	0.228505	0.109019	-0.222191	-0.100411	0.0144114	bio7	0.228505
2	9A	15147143	-0.0480049	0.175175	0.173754	0.0218152	-0.0979607	0.0626663	-0.116792	bio1	0.175175
2	9A	15979683	-0.0444799	0.224901	0.21919	0.116171	-0.168087	-0.215735	0.0024591	bio1	0.224901
2	9A	16485258	0.0415238	-0.0425049	-0.100761	-0.0179183	-0.0901694	-0.186097	0.215679	bio19	0.215679
2	9A	18410203	-0.0446264	0.382637	0.40454	-0.0158081	-0.197307	-0.145575	0.1412	bio7	0.40454
2	9A	18857492	-0.0446212	0.283762	0.306258	-0.0893146	-0.205638	-0.0221988	-0.0992526	bio7	0.306258
2	9A	18857504	-0.0446212	0.283762	0.306258	-0.0893146	-0.205638	-0.0221988	-0.0992526	bio7	0.306258
2	9A	18859224	-0.0446212	0.283762	0.306258	-0.0893146	-0.205638	-0.0221988	-0.0992526	bio7	0.306258
2	9A	18862256	-0.0488268	0.269391	0.368928	-0.0611611	-0.174227	0.00580423	-0.0976561	bio7	0.368928
2	9A	18868802	-0.0446212	0.283762	0.306258	-0.0893146	-0.205638	-0.0221988	-0.0992526	bio7	0.306258
2	9A	20062906	0.0409869	-0.144976	-0.289545	-0.0138392	0.153803	0.0391293	0.153669	bio7	0.289545
2	9B	20905059	-0.0448574	-0.0419465	0.175098	0.272507	-0.0691129	-0.029761	-0.12548	bio13	0.272507
2	9B	20912021	-0.0500326	0.0403251	0.168373	0.29882	-0.170714	-0.177143	-0.085871	bio13	0.29882

## Sheet: S1.6
Model not used for downstream analysis of outliers: (Partial Climate) G ~ climate | population structure
RDA_axis	chromosome	position	loading	bio1	bio7	bio13	bio14	bio18	bio19	highest_correlated_environment	correlation
1	10A	9561428	-0.0447448	0.147114	0.0167674	-0.291539	-0.0539781	0.102776	0.0286458	bio13	0.291539
1	10A	9744955	-0.0445145	0.0832532	-0.0392277	-0.223994	-0.0321841	0.153083	0.0902059	bio13	0.223994
1	10A	9796271	-0.047144	0.109784	-0.067838	-0.248528	-0.0411585	0.0967722	0.143634	bio13	0.248528
1	10A	9796374	-0.0529426	0.152691	-0.132309	-0.342179	-0.03223	0.0554849	0.118187	bio13	0.342179
1	10A	9855300	-0.0441697	0.103152	0.024805	-0.272659	-0.095005	0.126602	0.00495456	bio13	0.272659
1	10A	10113774	-0.0444557	0.0919718	-0.133375	-0.255689	0.0247187	0.0620779	0.108981	bio13	0.255689
1	10A	21717745	0.0524403	-0.0794246	0.180239	0.297068	-0.00473926	-0.053499	-0.134083	bio13	0.297068
1	10B	134093	0.046589	0.115816	0.183491	0.163161	-0.19751	-0.183535	-0.0639742	bio14	0.19751
1	10B	4104858	0.0455888	0.0731516	0.191439	0.153049	-0.158692	-0.212885	-0.175547	bio18	0.212885
1	10B	4635932	0.0463834	0.134285	0.0956979	0.0873291	-0.20822	-0.241288	-0.223623	bio18	0.241288
1	10B	4636810	0.0465325	0.0799786	0.0403797	0.133311	-0.228393	-0.223469	-0.20792	bio14	0.228393
1	10B	4636828	0.0465325	0.0799786	0.0403797	0.133311	-0.228393	-0.223469	-0.20792	bio14	0.228393
1	10B	4636841	0.0481724	0.0407383	0.130192	0.154216	-0.234082	-0.216138	-0.207515	bio14	0.234082
1	10B	7787000	-0.0485035	0.117012	-0.0329268	-0.316703	-0.0679771	0.0825243	0.174789	bio13	0.316703
1	10B	9951590	0.0520726	-0.205861	0.00657472	0.384059	0.133409	0.00970047	-0.119659	bio13	0.384059
1	10B	12046393	0.0500635	-0.111995	0.0775391	0.298224	0.128456	-0.0296758	-0.142323	bio13	0.298224
1	1A	31242	0.0483108	-0.097805	0.242777	0.257456	-0.0594752	-0.0412996	-0.145454	bio13	0.257456
1	1A	276239	-0.0448486	-0.171756	-0.209634	-0.156498	0.224335	0.360659	-0.0472668	bio18	0.360659
1	1A	287594	-0.0444184	-0.174755	-0.156006	-0.175976	0.239717	0.414656	-0.125302	bio18	0.414656
1	1A	338246	0.0471946	0.0792507	0.141408	0.149186	-0.174227	-0.212133	-0.103084	bio18	0.212133
1	1A	394986	0.0470252	0.168269	0.107739	0.159825	-0.108933	-0.195301	0.0121449	bio18	0.195301
1	1A	408848	0.0479204	-0.0536379	-0.0595194	0.278017	-0.0208457	-0.137918	-0.0174201	bio13	0.278017
1	1A	422619	0.0510608	0.0393369	0.021381	0.237835	-0.0804901	-0.154398	-0.0503259	bio13	0.237835
1	1A	422621	0.0510608	0.0393369	0.021381	0.237835	-0.0804901	-0.154398	-0.0503259	bio13	0.237835
1	1A	584549	0.0486389	0.17647	0.251917	0.166194	-0.0682199	-0.14974	0.0562505	bio7	0.251917
1	1A	646371	0.050848	0.0438208	0.228708	0.223372	-0.016116	-0.155898	0.0137866	bio7	0.228708
1	1A	658094	0.0500215	0.151661	0.246019	0.191722	-0.0825308	-0.202003	0.0802404	bio7	0.246019
1	1A	658139	0.0471143	0.047548	0.125784	0.234316	-0.013653	-0.171677	0.0929591	bio13	0.234316
1	1A	660716	0.0458703	-0.00807765	0.323961	0.283782	-0.0874346	-0.00921104	0.0150306	bio7	0.323961
1	1A	2061741	-0.0468313	-0.0447509	-0.137769	-0.221518	0.127585	0.232295	-0.00389749	bio18	0.232295
1	1A	5477313	0.0479212	-0.0519956	0.246889	0.296515	-0.170892	-0.123005	-0.0306336	bio13	0.296515
1	1A	5502466	0.0480505	0.0430181	0.203941	0.254752	-0.138686	-0.138001	-0.0255788	bio13	0.254752
1	1A	5549654	0.047057	-0.0168304	0.18213	0.260283	-0.18717	-0.168699	-0.0371789	bio13	0.260283
1	1A	5559089	0.046845	0.166777	0.32654	0.126682	-0.17219	-0.160062	-0.111796	bio7	0.32654
1	1A	5577013	0.0508958	0.0230867	0.222922	0.270903	-0.193847	-0.112807	-0.0586368	bio13	0.270903
1	1A	10227408	0.046221	-0.0984744	-0.0270724	0.341678	-0.0365155	-0.0870219	0.0247343	bio13	0.341678
1	1A	10227412	0.046221	-0.0984744	-0.0270724	0.341678	-0.0365155	-0.0870219	0.0247343	bio13	0.341678
1	1A	10241304	0.046221	-0.0984744	-0.0270724	0.341678	-0.0365155	-0.0870219	0.0247343	bio13	0.341678
1	1A	18855567	-0.0445878	0.120422	-0.0159482	-0.285218	-0.0904448	0.101884	0.105184	bio13	0.285218
1	1A	23428617	0.0469013	-0.182423	0.069465	0.309546	0.0619737	-0.0531262	-0.146739	bio13	0.309546
1	1A	23456186	0.0469013	-0.182423	0.069465	0.309546	0.0619737	-0.0531262	-0.146739	bio13	0.309546
1	1A	23674153	0.0469013	-0.182423	0.069465	0.309546	0.0619737	-0.0531262	-0.146739	bio13	0.309546
1	1A	23748734	0.052775	-0.0563084	0.123965	0.317889	0.0486772	-0.0625966	-0.0663177	bio13	0.317889
1	1A	23771765	0.0469013	-0.182423	0.069465	0.309546	0.0619737	-0.0531262	-0.146739	bio13	0.309546
1	1A	23781165	0.0469013	-0.182423	0.069465	0.309546	0.0619737	-0.0531262	-0.146739	bio13	0.309546
1	1A	23815053	0.0469013	-0.182423	0.069465	0.309546	0.0619737	-0.0531262	-0.146739	bio13	0.309546
1	1A	23905937	0.0469013	-0.182423	0.069465	0.309546	0.0619737	-0.0531262	-0.146739	bio13	0.309546
1	1A	23941564	0.0455092	-0.0769824	0.156099	0.301059	0.0105271	-0.0992182	0.0090416	bio13	0.301059
1	1A	23971712	0.0469013	-0.182423	0.069465	0.309546	0.0619737	-0.0531262	-0.146739	bio13	0.309546
1	1A	23975120	0.0469013	-0.182423	0.069465	0.309546	0.0619737	-0.0531262	-0.146739	bio13	0.309546
1	1A	24020764	0.0455092	-0.0769824	0.156099	0.301059	0.0105271	-0.0992182	0.0090416	bio13	0.301059
1	1A	24234372	-0.0449265	-0.120867	-0.281615	-0.155966	0.11244	0.189694	0.0358141	bio7	0.281615
1	1A	24237973	0.0505621	0.0645628	0.261456	0.21744	-0.0691129	-0.167518	-0.0547785	bio7	0.261456
1	1A	24242422	-0.0469369	-0.0577717	-0.274536	-0.187159	0.010094	0.131956	0.0754049	bio7	0.274536
1	1A	24242436	-0.0469369	-0.0577717	-0.274536	-0.187159	0.010094	0.131956	0.0754049	bio7	0.274536
1	1A	24242730	0.0505621	0.0645628	0.261456	0.21744	-0.0691129	-0.167518	-0.0547785	bio7	0.261456
1	1A	24243195	0.0505621	0.0645628	0.261456	0.21744	-0.0691129	-0.167518	-0.0547785	bio7	0.261456
1	1A	24280262	-0.0511034	-0.0762404	-0.214381	-0.246673	0.010094	0.127961	-0.0182001	bio13	0.246673
1	1A	24493196	0.0469013	-0.182423	0.069465	0.309546	0.0619737	-0.0531262	-0.146739	bio13	0.309546
1	1A	24529534	-0.0443065	-0.0435466	-0.208236	-0.187969	0.0656093	0.174258	0.036645	bio7	0.208236
1	1A	24742208	-0.0458662	-0.113263	-0.178719	-0.117283	0.0223846	0.217984	0.0490821	bio18	0.217984
1	1A	24830182	-0.0448677	-0.0695176	-0.0737039	-0.209653	0.0370946	0.141813	-0.0536733	bio13	0.209653
1	1A	24830332	0.0469013	-0.182423	0.069465	0.309546	0.0619737	-0.0531262	-0.146739	bio13	0.309546
1	1A	25089773	0.0469013	-0.182423	0.069465	0.309546	0.0619737	-0.0531262	-0.146739	bio13	0.309546
1	1A	25105951	-0.0469916	-0.0610742	-0.135403	-0.171511	0.0733999	0.170816	0.0429749	bio13	0.171511
1	1A	25121942	-0.0453313	-0.139383	-0.173604	-0.170344	0.196445	0.198381	-0.0423291	bio18	0.198381
1	1A	25126067	-0.0475952	-0.161344	-0.146056	-0.113645	0.157608	0.264828	0.0208379	bio18	0.264828
1	1A	25647400	0.0550824	-0.0582738	0.076338	0.334787	-0.0987532	-0.195341	0.0117221	bio13	0.334787
1	1A	27314993	0.0622221	-0.0615666	0.0818314	0.366323	-0.0520472	-0.0984465	-0.0886449	bio13	0.366323
1	1A	30524301	0.0480745	0.00429231	0.0896502	0.266046	-0.0909354	-0.106341	-0.0469221	bio13	0.266046
1	1A	31134508	0.0520726	-0.205861	0.00657472	0.384059	0.133409	0.00970047	-0.119659	bio13	0.384059
1	1A	31140663	0.0469013	-0.182423	0.069465	0.309546	0.0619737	-0.0531262	-0.146739	bio13	0.309546
1	1A	31188973	0.0469013	-0.182423	0.069465	0.309546	0.0619737	-0.0531262	-0.146739	bio13	0.309546
1	1A	31206106	0.0469013	-0.182423	0.069465	0.309546	0.0619737	-0.0531262	-0.146739	bio13	0.309546
1	1A	31210619	0.0469013	-0.182423	0.069465	0.309546	0.0619737	-0.0531262	-0.146739	bio13	0.309546
1	1A	31214272	0.0469013	-0.182423	0.069465	0.309546	0.0619737	-0.0531262	-0.146739	bio13	0.309546
1	1A	32208020	-0.0486336	0.17751	0.0455907	-0.389991	-0.0752701	0.0391462	-0.00338032	bio13	0.389991
1	1A	32211015	-0.0476133	0.0957598	-0.0239101	-0.314688	-0.0768554	0.0712299	0.0287172	bio13	0.314688
1	1A	32212083	-0.048763	0.0685738	-0.0593784	-0.366833	-0.0275929	0.0702777	-0.0827113	bio13	0.366833
1	1A	32215651	-0.048763	0.0685738	-0.0593784	-0.366833	-0.0275929	0.0702777	-0.0827113	bio13	0.366833
1	1A	32217235	-0.048763	0.0685738	-0.0593784	-0.366833	-0.0275929	0.0702777	-0.0827113	bio13	0.366833
1	1A	32220871	-0.0494	0.14089	0.00204578	-0.437286	-0.0218985	0.0401641	-0.120607	bio13	0.437286
1	1A	32222058	-0.0486336	0.17751	0.0455907	-0.389991	-0.0752701	0.0391462	-0.00338032	bio13	0.389991
1	1A	32223107	-0.048763	0.0685738	-0.0593784	-0.366833	-0.0275929	0.0702777	-0.0827113	bio13	0.366833
1	1A	32223477	-0.0494	0.14089	0.00204578	-0.437286	-0.0218985	0.0401641	-0.120607	bio13	0.437286
1	1A	32223493	-0.0494	0.14089	0.00204578	-0.437286	-0.0218985	0.0401641	-0.120607	bio13	0.437286
1	1A	32225354	-0.0446498	0.0317405	-0.121947	-0.300012	-0.0353808	0.0450088	-0.010634	bio13	0.300012
1	1A	32226744	-0.0494	0.14089	0.00204578	-0.437286	-0.0218985	0.0401641	-0.120607	bio13	0.437286
1	1A	32230152	-0.0507134	0.0807163	-0.111048	-0.353	-0.070749	0.0314657	0.0132199	bio13	0.353
1	1A	32230225	-0.0507134	0.0807163	-0.111048	-0.353	-0.070749	0.0314657	0.0132199	bio13	0.353
1	1A	32234202	-0.0494	0.14089	0.00204578	-0.437286	-0.0218985	0.0401641	-0.120607	bio13	0.437286
1	1A	32234497	-0.048763	0.0685738	-0.0593784	-0.366833	-0.0275929	0.0702777	-0.0827113	bio13	0.366833
1	1A	32241272	-0.0494	0.14089	0.00204578	-0.437286	-0.0218985	0.0401641	-0.120607	bio13	0.437286
1	1A	32241487	-0.0507134	0.0807163	-0.111048	-0.353	-0.070749	0.0314657	0.0132199	bio13	0.353
1	1A	32245888	-0.048763	0.0685738	-0.0593784	-0.366833	-0.0275929	0.0702777	-0.0827113	bio13	0.366833
1	1A	32247526	-0.0520087	0.161131	-0.0492798	-0.431703	-0.0686219	-0.00414684	-0.0202529	bio13	0.431703
1	1A	32261452	-0.0494	0.14089	0.00204578	-0.437286	-0.0218985	0.0401641	-0.120607	bio13	0.437286
1	1A	32265363	-0.0515655	0.183641	-0.0160337	-0.454972	-0.000615488	-0.00316468	-0.0545245	bio13	0.454972
1	1A	32266703	-0.0476133	0.0957598	-0.0239101	-0.314688	-0.0768554	0.0712299	0.0287172	bio13	0.314688
1	1A	32269756	-0.0494	0.14089	0.00204578	-0.437286	-0.0218985	0.0401641	-0.120607	bio13	0.437286
1	1A	32275756	-0.0494	0.14089	0.00204578	-0.437286	-0.0218985	0.0401641	-0.120607	bio13	0.437286
1	1A	32276797	-0.048763	0.0685738	-0.0593784	-0.366833	-0.0275929	0.0702777	-0.0827113	bio13	0.366833
1	1A	32281755	-0.048763	0.0685738	-0.0593784	-0.366833	-0.0275929	0.0702777	-0.0827113	bio13	0.366833
1	1A	32285033	-0.0494	0.14089	0.00204578	-0.437286	-0.0218985	0.0401641	-0.120607	bio13	0.437286
1	1A	32285093	-0.0507134	0.0807163	-0.111048	-0.353	-0.070749	0.0314657	0.0132199	bio13	0.353
1	1A	32290038	-0.048763	0.0685738	-0.0593784	-0.366833	-0.0275929	0.0702777	-0.0827113	bio13	0.366833
1	1A	32295510	-0.048763	0.0685738	-0.0593784	-0.366833	-0.0275929	0.0702777	-0.0827113	bio13	0.366833
1	1A	32298960	-0.0494	0.14089	0.00204578	-0.437286	-0.0218985	0.0401641	-0.120607	bio13	0.437286
1	1A	32300623	-0.0494	0.14089	0.00204578	-0.437286	-0.0218985	0.0401641	-0.120607	bio13	0.437286
1	1A	32300624	-0.0494	0.14089	0.00204578	-0.437286	-0.0218985	0.0401641	-0.120607	bio13	0.437286
1	1A	32340380	-0.048763	0.0685738	-0.0593784	-0.366833	-0.0275929	0.0702777	-0.0827113	bio13	0.366833
1	1A	32360067	-0.0507134	0.0807163	-0.111048	-0.353	-0.070749	0.0314657	0.0132199	bio13	0.353
1	1A	32372949	-0.048763	0.0685738	-0.0593784	-0.366833	-0.0275929	0.0702777	-0.0827113	bio13	0.366833
1	1A	32375941	-0.048763	0.0685738	-0.0593784	-0.366833	-0.0275929	0.0702777	-0.0827113	bio13	0.366833
1	1A	32377551	-0.0494	0.14089	0.00204578	-0.437286	-0.0218985	0.0401641	-0.120607	bio13	0.437286
1	1A	32377599	-0.0494	0.14089	0.00204578	-0.437286	-0.0218985	0.0401641	-0.120607	bio13	0.437286
1	1A	32379671	-0.0486336	0.17751	0.0455907	-0.389991	-0.0752701	0.0391462	-0.00338032	bio13	0.389991
1	1A	32380055	-0.0494	0.14089	0.00204578	-0.437286	-0.0218985	0.0401641	-0.120607	bio13	0.437286
1	1A	32380635	-0.0494	0.14089	0.00204578	-0.437286	-0.0218985	0.0401641	-0.120607	bio13	0.437286
1	1A	32383172	-0.0494	0.14089	0.00204578	-0.437286	-0.0218985	0.0401641	-0.120607	bio13	0.437286
1	1A	32383498	-0.048763	0.0685738	-0.0593784	-0.366833	-0.0275929	0.0702777	-0.0827113	bio13	0.366833
1	1A	32385463	-0.0494	0.14089	0.00204578	-0.437286	-0.0218985	0.0401641	-0.120607	bio13	0.437286
1	1A	32385482	-0.0486336	0.17751	0.0455907	-0.389991	-0.0752701	0.0391462	-0.00338032	bio13	0.389991
1	1A	32388331	-0.0494	0.14089	0.00204578	-0.437286	-0.0218985	0.0401641	-0.120607	bio13	0.437286
1	1A	32388601	-0.0494	0.14089	0.00204578	-0.437286	-0.0218985	0.0401641	-0.120607	bio13	0.437286
1	1A	32391529	-0.0476133	0.0957598	-0.0239101	-0.314688	-0.0768554	0.0712299	0.0287172	bio13	0.314688
1	1A	32391618	-0.048763	0.0685738	-0.0593784	-0.366833	-0.0275929	0.0702777	-0.0827113	bio13	0.366833
1	1A	32392339	-0.0494	0.14089	0.00204578	-0.437286	-0.0218985	0.0401641	-0.120607	bio13	0.437286
1	1A	32392751	-0.0494	0.14089	0.00204578	-0.437286	-0.0218985	0.0401641	-0.120607	bio13	0.437286
1	1A	32392932	-0.048763	0.0685738	-0.0593784	-0.366833	-0.0275929	0.0702777	-0.0827113	bio13	0.366833
1	1A	32393216	-0.0494	0.14089	0.00204578	-0.437286	-0.0218985	0.0401641	-0.120607	bio13	0.437286
1	1A	32393308	-0.0486336	0.17751	0.0455907	-0.389991	-0.0752701	0.0391462	-0.00338032	bio13	0.389991
1	1A	32393321	-0.0520087	0.161131	-0.0492798	-0.431703	-0.0686219	-0.00414684	-0.0202529	bio13	0.431703
1	1A	32393686	-0.048763	0.0685738	-0.0593784	-0.366833	-0.0275929	0.0702777	-0.0827113	bio13	0.366833
1	1A	32394147	-0.048763	0.0685738	-0.0593784	-0.366833	-0.0275929	0.0702777	-0.0827113	bio13	0.366833
1	1A	32394884	-0.048763	0.0685738	-0.0593784	-0.366833	-0.0275929	0.0702777	-0.0827113	bio13	0.366833
1	1A	32397113	-0.0507134	0.0807163	-0.111048	-0.353	-0.070749	0.0314657	0.0132199	bio13	0.353
1	1A	32402869	-0.0486336	0.17751	0.0455907	-0.389991	-0.0752701	0.0391462	-0.00338032	bio13	0.389991
1	1A	32404350	-0.048763	0.0685738	-0.0593784	-0.366833	-0.0275929	0.0702777	-0.0827113	bio13	0.366833
1	1A	32407286	-0.048763	0.0685738	-0.0593784	-0.366833	-0.0275929	0.0702777	-0.0827113	bio13	0.366833
1	1A	32408780	-0.048763	0.0685738	-0.0593784	-0.366833	-0.0275929	0.0702777	-0.0827113	bio13	0.366833
1	1A	32409928	-0.0494	0.14089	0.00204578	-0.437286	-0.0218985	0.0401641	-0.120607	bio13	0.437286
1	1A	32409973	-0.0494	0.14089	0.00204578	-0.437286	-0.0218985	0.0401641	-0.120607	bio13	0.437286
1	1A	32410262	-0.0452433	0.0675519	-0.0843173	-0.327785	-0.0809367	0.0404228	-0.0540164	bio13	0.327785
1	1A	32410557	-0.0494	0.14089	0.00204578	-0.437286	-0.0218985	0.0401641	-0.120607	bio13	0.437286
1	1A	32410578	-0.048763	0.0685738	-0.0593784	-0.366833	-0.0275929	0.0702777	-0.0827113	bio13	0.366833
1	1A	32410614	-0.0494	0.14089	0.00204578	-0.437286	-0.0218985	0.0401641	-0.120607	bio13	0.437286
1	1A	32410835	-0.048763	0.0685738	-0.0593784	-0.366833	-0.0275929	0.0702777	-0.0827113	bio13	0.366833
1	1A	32411042	-0.0450356	0.0317405	-0.121947	-0.300012	-0.0353808	0.0450088	-0.010634	bio13	0.300012
1	1A	32413252	-0.048763	0.0685738	-0.0593784	-0.366833	-0.0275929	0.0702777	-0.0827113	bio13	0.366833
1	1A	32414157	-0.0457951	0.0385296	-0.0778141	-0.318666	-0.0702272	0.0476874	-0.0552865	bio13	0.318666
1	1A	32414160	-0.0457951	0.0385296	-0.0778141	-0.318666	-0.0702272	0.0476874	-0.0552865	bio13	0.318666
1	1A	32414287	-0.048763	0.0685738	-0.0593784	-0.366833	-0.0275929	0.0702777	-0.0827113	bio13	0.366833
1	1A	32414310	-0.048763	0.0685738	-0.0593784	-0.366833	-0.0275929	0.0702777	-0.0827113	bio13	0.366833
1	1A	32414554	-0.048763	0.0685738	-0.0593784	-0.366833	-0.0275929	0.0702777	-0.0827113	bio13	0.366833
1	1A	32414650	-0.048763	0.0685738	-0.0593784	-0.366833	-0.0275929	0.0702777	-0.0827113	bio13	0.366833
1	1A	32414684	-0.048763	0.0685738	-0.0593784	-0.366833	-0.0275929	0.0702777	-0.0827113	bio13	0.366833
1	1A	32414959	-0.0494	0.14089	0.00204578	-0.437286	-0.0218985	0.0401641	-0.120607	bio13	0.437286
1	1A	32416303	-0.0520087	0.161131	-0.0492798	-0.431703	-0.0686219	-0.00414684	-0.0202529	bio13	0.431703
1	1A	32416907	-0.048763	0.0685738	-0.0593784	-0.366833	-0.0275929	0.0702777	-0.0827113	bio13	0.366833
1	1A	32416958	-0.0500635	0.111995	-0.0775391	-0.298224	-0.128456	0.0296758	0.142323	bio13	0.298224
1	1A	32417705	-0.0494	0.14089	0.00204578	-0.437286	-0.0218985	0.0401641	-0.120607	bio13	0.437286
1	1A	32417717	-0.0494	0.14089	0.00204578	-0.437286	-0.0218985	0.0401641	-0.120607	bio13	0.437286
1	1A	32418504	-0.0494	0.14089	0.00204578	-0.437286	-0.0218985	0.0401641	-0.120607	bio13	0.437286
1	1A	32418524	-0.048763	0.0685738	-0.0593784	-0.366833	-0.0275929	0.0702777	-0.0827113	bio13	0.366833
1	1A	32418691	-0.048763	0.0685738	-0.0593784	-0.366833	-0.0275929	0.0702777	-0.0827113	bio13	0.366833
1	1A	32418745	-0.048763	0.0685738	-0.0593784	-0.366833	-0.0275929	0.0702777	-0.0827113	bio13	0.366833
1	1A	32418762	-0.0494	0.14089	0.00204578	-0.437286	-0.0218985	0.0401641	-0.120607	bio13	0.437286
1	1A	32419217	-0.048763	0.0685738	-0.0593784	-0.366833	-0.0275929	0.0702777	-0.0827113	bio13	0.366833
1	1A	32419226	-0.048763	0.0685738	-0.0593784	-0.366833	-0.0275929	0.0702777	-0.0827113	bio13	0.366833
1	1A	32419393	-0.048763	0.0685738	-0.0593784	-0.366833	-0.0275929	0.0702777	-0.0827113	bio13	0.366833
1	1A	32419442	-0.048763	0.0685738	-0.0593784	-0.366833	-0.0275929	0.0702777	-0.0827113	bio13	0.366833
1	1A	32419443	-0.048763	0.0685738	-0.0593784	-0.366833	-0.0275929	0.0702777	-0.0827113	bio13	0.366833
1	1A	32419465	-0.048763	0.0685738	-0.0593784	-0.366833	-0.0275929	0.0702777	-0.0827113	bio13	0.366833
1	1A	32419484	-0.048763	0.0685738	-0.0593784	-0.366833	-0.0275929	0.0702777	-0.0827113	bio13	0.366833
1	1A	32433819	-0.0494	0.14089	0.00204578	-0.437286	-0.0218985	0.0401641	-0.120607	bio13	0.437286
1	1A	32433824	-0.0494	0.14089	0.00204578	-0.437286	-0.0218985	0.0401641	-0.120607	bio13	0.437286
1	1A	32433925	-0.0494	0.14089	0.00204578	-0.437286	-0.0218985	0.0401641	-0.120607	bio13	0.437286
1	1A	32433928	-0.0494	0.14089	0.00204578	-0.437286	-0.0218985	0.0401641	-0.120607	bio13	0.437286
1	1A	32433995	-0.048763	0.0685738	-0.0593784	-0.366833	-0.0275929	0.0702777	-0.0827113	bio13	0.366833
1	1A	32434013	-0.048763	0.0685738	-0.0593784	-0.366833	-0.0275929	0.0702777	-0.0827113	bio13	0.366833
1	1A	32434027	-0.0494	0.14089	0.00204578	-0.437286	-0.0218985	0.0401641	-0.120607	bio13	0.437286
1	1A	32434035	-0.0603596	0.0622751	-0.0729367	-0.421375	0.0208035	0.108347	-0.0485551	bio13	0.421375
1	1A	32439982	-0.0494	0.14089	0.00204578	-0.437286	-0.0218985	0.0401641	-0.120607	bio13	0.437286
1	1A	32440301	-0.048763	0.0685738	-0.0593784	-0.366833	-0.0275929	0.0702777	-0.0827113	bio13	0.366833
1	1A	32440756	-0.048763	0.0685738	-0.0593784	-0.366833	-0.0275929	0.0702777	-0.0827113	bio13	0.366833
1	1A	32442690	-0.048763	0.0685738	-0.0593784	-0.366833	-0.0275929	0.0702777	-0.0827113	bio13	0.366833
1	1A	32442945	-0.0519458	0.104786	-0.00907815	-0.423603	0.0635899	0.0836562	-0.113076	bio13	0.423603
1	1A	32442972	-0.0519458	0.104786	-0.00907815	-0.423603	0.0635899	0.0836562	-0.113076	bio13	0.423603
1	1A	32443041	-0.0494	0.14089	0.00204578	-0.437286	-0.0218985	0.0401641	-0.120607	bio13	0.437286
1	1A	32445388	-0.0494	0.14089	0.00204578	-0.437286	-0.0218985	0.0401641	-0.120607	bio13	0.437286
1	1A	32445391	-0.0494	0.14089	0.00204578	-0.437286	-0.0218985	0.0401641	-0.120607	bio13	0.437286
1	1A	32445511	-0.0494	0.14089	0.00204578	-0.437286	-0.0218985	0.0401641	-0.120607	bio13	0.437286
1	1A	32447083	-0.0506486	0.109215	0.011435	-0.439745	0.0292929	0.0860986	-0.178374	bio13	0.439745
1	1A	32448089	-0.0443519	-0.00149809	-0.0507426	-0.327063	0.0577358	0.128159	-0.170143	bio13	0.327063
1	1A	32451465	-0.0494	0.14089	0.00204578	-0.437286	-0.0218985	0.0401641	-0.120607	bio13	0.437286
1	1A	32457410	-0.048763	0.0685738	-0.0593784	-0.366833	-0.0275929	0.0702777	-0.0827113	bio13	0.366833
1	1A	32457461	-0.0456633	0.0895953	0.0373423	-0.355616	0.0236043	0.0976748	-0.0785286	bio13	0.355616
1	1A	32458209	-0.0476133	0.0957598	-0.0239101	-0.314688	-0.0768554	0.0712299	0.0287172	bio13	0.314688
1	1A	32465067	-0.0494	0.14089	0.00204578	-0.437286	-0.0218985	0.0401641	-0.120607	bio13	0.437286
1	1A	32466413	-0.0494	0.14089	0.00204578	-0.437286	-0.0218985	0.0401641	-0.120607	bio13	0.437286
1	1A	32467455	-0.0494	0.14089	0.00204578	-0.437286	-0.0218985	0.0401641	-0.120607	bio13	0.437286
1	1A	32469352	-0.0520087	0.161131	-0.0492798	-0.431703	-0.0686219	-0.00414684	-0.0202529	bio13	0.431703
1	1A	32469377	-0.0520087	0.161131	-0.0492798	-0.431703	-0.0686219	-0.00414684	-0.0202529	bio13	0.431703
1	1A	32475285	-0.0494	0.14089	0.00204578	-0.437286	-0.0218985	0.0401641	-0.120607	bio13	0.437286
1	1A	32476880	-0.0461982	0.0939358	-0.0518013	-0.401697	-0.0434535	0.0593107	-0.171245	bio13	0.401697
1	1A	32476943	-0.048763	0.0685738	-0.0593784	-0.366833	-0.0275929	0.0702777	-0.0827113	bio13	0.366833
1	1A	32477971	-0.0494	0.14089	0.00204578	-0.437286	-0.0218985	0.0401641	-0.120607	bio13	0.437286
1	1A	32478119	-0.048763	0.0685738	-0.0593784	-0.366833	-0.0275929	0.0702777	-0.0827113	bio13	0.366833
1	1A	32478433	-0.0507134	0.0807163	-0.111048	-0.353	-0.070749	0.0314657	0.0132199	bio13	0.353
1	1A	32483319	-0.048763	0.0685738	-0.0593784	-0.366833	-0.0275929	0.0702777	-0.0827113	bio13	0.366833
1	1A	32483623	-0.0494	0.14089	0.00204578	-0.437286	-0.0218985	0.0401641	-0.120607	bio13	0.437286
1	1A	32490980	-0.0494	0.14089	0.00204578	-0.437286	-0.0218985	0.0401641	-0.120607	bio13	0.437286
1	1A	32492986	-0.0446498	0.0317405	-0.121947	-0.300012	-0.0353808	0.0450088	-0.010634	bio13	0.300012
1	1A	32492988	-0.0446498	0.0317405	-0.121947	-0.300012	-0.0353808	0.0450088	-0.010634	bio13	0.300012
1	1A	32493963	-0.048763	0.0685738	-0.0593784	-0.366833	-0.0275929	0.0702777	-0.0827113	bio13	0.366833
1	1A	32494058	-0.048763	0.0685738	-0.0593784	-0.366833	-0.0275929	0.0702777	-0.0827113	bio13	0.366833
1	1A	32497446	-0.0494	0.14089	0.00204578	-0.437286	-0.0218985	0.0401641	-0.120607	bio13	0.437286
1	1A	32497549	-0.0520087	0.161131	-0.0492798	-0.431703	-0.0686219	-0.00414684	-0.0202529	bio13	0.431703
1	1A	32498023	-0.0476133	0.0957598	-0.0239101	-0.314688	-0.0768554	0.0712299	0.0287172	bio13	0.314688
1	1A	32498492	-0.0486336	0.17751	0.0455907	-0.389991	-0.0752701	0.0391462	-0.00338032	bio13	0.389991
1	1A	32499367	-0.048763	0.0685738	-0.0593784	-0.366833	-0.0275929	0.0702777	-0.0827113	bio13	0.366833
1	1A	32499897	-0.0476133	0.0957598	-0.0239101	-0.314688	-0.0768554	0.0712299	0.0287172	bio13	0.314688
1	1A	32499900	-0.0494	0.14089	0.00204578	-0.437286	-0.0218985	0.0401641	-0.120607	bio13	0.437286
1	1A	32504080	-0.0494	0.14089	0.00204578	-0.437286	-0.0218985	0.0401641	-0.120607	bio13	0.437286
1	1A	32509646	-0.0494	0.14089	0.00204578	-0.437286	-0.0218985	0.0401641	-0.120607	bio13	0.437286
1	1A	32524343	-0.0494	0.14089	0.00204578	-0.437286	-0.0218985	0.0401641	-0.120607	bio13	0.437286
1	1A	32524817	-0.048763	0.0685738	-0.0593784	-0.366833	-0.0275929	0.0702777	-0.0827113	bio13	0.366833
1	1A	32524884	-0.0446498	0.0317405	-0.121947	-0.300012	-0.0353808	0.0450088	-0.010634	bio13	0.300012
1	1A	32528968	-0.0494	0.14089	0.00204578	-0.437286	-0.0218985	0.0401641	-0.120607	bio13	0.437286
1	1A	32530699	-0.048763	0.0685738	-0.0593784	-0.366833	-0.0275929	0.0702777	-0.0827113	bio13	0.366833
1	1A	32531137	-0.048763	0.0685738	-0.0593784	-0.366833	-0.0275929	0.0702777	-0.0827113	bio13	0.366833
1	1A	32531492	-0.0486336	0.17751	0.0455907	-0.389991	-0.0752701	0.0391462	-0.00338032	bio13	0.389991
1	1A	32531659	-0.0494	0.14089	0.00204578	-0.437286	-0.0218985	0.0401641	-0.120607	bio13	0.437286
1	1A	32531910	-0.0486336	0.17751	0.0455907	-0.389991	-0.0752701	0.0391462	-0.00338032	bio13	0.389991
1	1A	32532035	-0.0454857	-0.0291014	-0.10734	-0.334391	0.0819089	0.11555	-0.181583	bio13	0.334391
1	1A	32532059	-0.0451165	-0.0897886	-0.161281	-0.270977	0.0691129	0.140507	-0.139515	bio13	0.270977
1	1A	32534475	-0.0468679	0.100532	-0.0615561	-0.411296	-0.011325	0.0912748	-0.167054	bio13	0.411296
1	1A	32534704	-0.0494	0.14089	0.00204578	-0.437286	-0.0218985	0.0401641	-0.120607	bio13	0.437286
1	1A	32535794	-0.0494	0.14089	0.00204578	-0.437286	-0.0218985	0.0401641	-0.120607	bio13	0.437286
1	1A	32535809	-0.0494	0.14089	0.00204578	-0.437286	-0.0218985	0.0401641	-0.120607	bio13	0.437286
1	1A	32535853	-0.0520087	0.161131	-0.0492798	-0.431703	-0.0686219	-0.00414684	-0.0202529	bio13	0.431703
1	1A	32535869	-0.0520087	0.161131	-0.0492798	-0.431703	-0.0686219	-0.00414684	-0.0202529	bio13	0.431703
1	1A	32542694	-0.0494	0.14089	0.00204578	-0.437286	-0.0218985	0.0401641	-0.120607	bio13	0.437286
1	1A	32542716	-0.0494	0.14089	0.00204578	-0.437286	-0.0218985	0.0401641	-0.120607	bio13	0.437286
1	1A	32545757	-0.0464324	0.128836	-0.0524698	-0.376521	0.0292929	0.0903432	-0.0789334	bio13	0.376521
1	1A	32545922	-0.048763	0.0685738	-0.0593784	-0.366833	-0.0275929	0.0702777	-0.0827113	bio13	0.366833
1	1A	32546043	-0.048763	0.0685738	-0.0593784	-0.366833	-0.0275929	0.0702777	-0.0827113	bio13	0.366833
1	1A	32546053	-0.048763	0.0685738	-0.0593784	-0.366833	-0.0275929	0.0702777	-0.0827113	bio13	0.366833
1	1A	32546402	-0.0494	0.14089	0.00204578	-0.437286	-0.0218985	0.0401641	-0.120607	bio13	0.437286
1	1A	32548005	-0.0476133	0.0957598	-0.0239101	-0.314688	-0.0768554	0.0712299	0.0287172	bio13	0.314688
1	1A	32548653	-0.048763	0.0685738	-0.0593784	-0.366833	-0.0275929	0.0702777	-0.0827113	bio13	0.366833
1	1A	32548661	-0.048763	0.0685738	-0.0593784	-0.366833	-0.0275929	0.0702777	-0.0827113	bio13	0.366833
1	1A	32551289	-0.0494	0.14089	0.00204578	-0.437286	-0.0218985	0.0401641	-0.120607	bio13	0.437286
1	1A	32557958	-0.048763	0.0685738	-0.0593784	-0.366833	-0.0275929	0.0702777	-0.0827113	bio13	0.366833
1	1A	32557995	-0.048763	0.0685738	-0.0593784	-0.366833	-0.0275929	0.0702777	-0.0827113	bio13	0.366833
1	1A	32562888	-0.0486336	0.17751	0.0455907	-0.389991	-0.0752701	0.0391462	-0.00338032	bio13	0.389991
1	1A	32563063	-0.0494	0.14089	0.00204578	-0.437286	-0.0218985	0.0401641	-0.120607	bio13	0.437286
1	1A	32564393	-0.0520087	0.161131	-0.0492798	-0.431703	-0.0686219	-0.00414684	-0.0202529	bio13	0.431703
1	1A	32564437	-0.0520087	0.161131	-0.0492798	-0.431703	-0.0686219	-0.00414684	-0.0202529	bio13	0.431703
1	1A	32564859	-0.0450356	0.0317405	-0.121947	-0.300012	-0.0353808	0.0450088	-0.010634	bio13	0.300012
1	1A	32565267	-0.0476133	0.0957598	-0.0239101	-0.314688	-0.0768554	0.0712299	0.0287172	bio13	0.314688
1	1A	32569892	0.0520726	-0.205861	0.00657472	0.384059	0.133409	0.00970047	-0.119659	bio13	0.384059
1	1A	32572121	-0.048763	0.0685738	-0.0593784	-0.366833	-0.0275929	0.0702777	-0.0827113	bio13	0.366833
1	1A	32572631	-0.0476133	0.0957598	-0.0239101	-0.314688	-0.0768554	0.0712299	0.0287172	bio13	0.314688
1	1A	32572737	-0.0494	0.14089	0.00204578	-0.437286	-0.0218985	0.0401641	-0.120607	bio13	0.437286
1	1A	32573986	-0.0507134	0.0807163	-0.111048	-0.353	-0.070749	0.0314657	0.0132199	bio13	0.353
1	1A	32574105	-0.0446498	0.0317405	-0.121947	-0.300012	-0.0353808	0.0450088	-0.010634	bio13	0.300012
1	1A	32576132	-0.0494	0.14089	0.00204578	-0.437286	-0.0218985	0.0401641	-0.120607	bio13	0.437286
1	1A	32577145	-0.0494	0.14089	0.00204578	-0.437286	-0.0218985	0.0401641	-0.120607	bio13	0.437286
1	1A	32577716	-0.0507134	0.0807163	-0.111048	-0.353	-0.070749	0.0314657	0.0132199	bio13	0.353
1	1A	32579114	-0.0509546	-0.0393029	-0.150975	-0.322985	0.031513	0.123602	-0.11117	bio13	0.322985
1	1A	32579309	-0.048763	0.0685738	-0.0593784	-0.366833	-0.0275929	0.0702777	-0.0827113	bio13	0.366833
1	1A	32579377	-0.048763	0.0685738	-0.0593784	-0.366833	-0.0275929	0.0702777	-0.0827113	bio13	0.366833
1	1A	32579458	-0.048763	0.0685738	-0.0593784	-0.366833	-0.0275929	0.0702777	-0.0827113	bio13	0.366833
1	1A	32579630	-0.048763	0.0685738	-0.0593784	-0.366833	-0.0275929	0.0702777	-0.0827113	bio13	0.366833
1	1A	32579732	-0.0547534	0.082063	-0.0696851	-0.396418	0.00473926	0.0850999	-0.0523653	bio13	0.396418
1	1A	32582036	-0.048763	0.0685738	-0.0593784	-0.366833	-0.0275929	0.0702777	-0.0827113	bio13	0.366833
1	1A	32584696	-0.048763	0.0685738	-0.0593784	-0.366833	-0.0275929	0.0702777	-0.0827113	bio13	0.366833
1	1A	32584845	-0.048763	0.0685738	-0.0593784	-0.366833	-0.0275929	0.0702777	-0.0827113	bio13	0.366833
1	1A	32584864	-0.048763	0.0685738	-0.0593784	-0.366833	-0.0275929	0.0702777	-0.0827113	bio13	0.366833
1	1A	32587988	-0.0494	0.14089	0.00204578	-0.437286	-0.0218985	0.0401641	-0.120607	bio13	0.437286
1	1A	32588142	-0.0520087	0.161131	-0.0492798	-0.431703	-0.0686219	-0.00414684	-0.0202529	bio13	0.431703
1	1A	32588607	-0.0494	0.14089	0.00204578	-0.437286	-0.0218985	0.0401641	-0.120607	bio13	0.437286
1	1A	32589276	-0.0476133	0.0957598	-0.0239101	-0.314688	-0.0768554	0.0712299	0.0287172	bio13	0.314688
1	1A	32593327	-0.057225	0.0372104	-0.107078	-0.412256	0.0689962	0.111616	-0.113583	bio13	0.412256
1	1A	32594329	-0.0516085	-0.067006	-0.165607	-0.306187	0.0957699	0.151208	-0.105836	bio13	0.306187
1	1A	32595285	-0.0461098	0.00686275	-0.151708	-0.321257	0.00823434	0.052885	-0.0822582	bio13	0.321257
1	1A	32596011	-0.0480354	-0.0327069	-0.154227	-0.306187	0.0261582	0.109799	-0.113202	bio13	0.306187
1	1A	32605089	-0.0537599	0.107814	-0.0369254	-0.347458	-0.03897	0.0864844	0.053834	bio13	0.347458
1	1A	32612736	-0.0461976	-0.00960614	-0.133233	-0.231233	0.0665345	0.0508106	0.138951	bio13	0.231233
1	1A	32613544	-0.0447256	0.0970176	-0.134619	-0.286896	0.00014125	-0.0640708	0.179712	bio13	0.286896
1	1A	34763053	-0.045567	-0.0931951	-0.145769	-0.200935	-0.0258163	0.14015	-0.0508424	bio13	0.200935
1	1A	34765912	-0.0458016	0.0225524	-0.0506691	-0.299538	-0.079293	0.0634542	-0.0243871	bio13	0.299538
1	1A	34766007	-0.0448118	0.00561377	-0.135331	-0.292348	-0.00289775	0.0875511	-0.0752138	bio13	0.292348
1	1A	34908085	0.0577236	-0.186021	-0.00575376	0.431813	0.0218985	-0.0567325	-0.0617395	bio13	0.431813
1	1A	34909355	0.0577236	-0.186021	-0.00575376	0.431813	0.0218985	-0.0567325	-0.0617395	bio13	0.431813
1	1A	34909715	0.0513451	-0.143115	-0.00118327	0.377477	-0.0576943	-0.0896548	-0.0437683	bio13	0.377477
1	1A	34919744	0.0482316	-0.188975	-0.01935	0.38582	0.0686219	-0.0211074	-0.0330456	bio13	0.38582
1	1A	34928320	0.0577236	-0.186021	-0.00575376	0.431813	0.0218985	-0.0567325	-0.0617395	bio13	0.431813
1	1A	34937394	0.054718	-0.142395	-0.0428335	0.354094	0.101281	-0.0612888	-0.115618	bio13	0.354094
1	1A	39918428	0.0482055	0.0310796	0.214305	0.252348	-0.26668	-0.292755	0.0316027	bio18	0.292755
1	1B	1303101	0.0498317	-0.0716902	0.0591359	0.307572	-0.00252675	-0.0944256	-0.0681122	bio13	0.307572
1	1B	2034285	-0.0501302	0.0283954	-0.183123	-0.282858	0.0738736	0.107091	0.0214418	bio13	0.282858
1	1B	2055014	-0.0450737	0.0237361	-0.228915	-0.250226	0.0448992	0.0446655	0.0581374	bio13	0.250226
1	1B	2311251	0.0508754	-0.0776005	0.0957058	0.277368	0.0486772	-0.0639495	-0.148946	bio13	0.277368
1	1B	2503404	-0.0441283	0.00270622	-0.187188	-0.30004	-0.0105271	0.072593	-0.0330585	bio13	0.30004
1	1B	2503408	-0.0441283	0.00270622	-0.187188	-0.30004	-0.0105271	0.072593	-0.0330585	bio13	0.30004
1	1B	4170720	0.0479585	0.0262005	0.125688	0.227205	-0.110752	-0.211301	-0.0639735	bio13	0.227205
1	1B	4173062	0.0478992	0.0702603	0.180356	0.245093	-0.0784312	-0.16717	-0.00181499	bio13	0.245093
1	1B	5004908	0.0500635	-0.111995	0.0775391	0.298224	0.128456	-0.0296758	-0.142323	bio13	0.298224
1	1B	9163175	0.0460223	-0.100273	0.129587	0.2408	0.0646427	-0.0840704	-0.1666	bio13	0.2408
1	1B	9170419	0.0489368	0.0463441	0.237275	0.182769	-0.0691129	-0.168675	-0.12548	bio7	0.237275
1	1B	9170420	0.0489368	0.0463441	0.237275	0.182769	-0.0691129	-0.168675	-0.12548	bio7	0.237275
1	1B	9177315	0.0549034	-0.0643695	0.175098	0.295451	-0.04067	-0.126615	-0.117249	bio13	0.295451
1	1B	9177500	0.0549034	-0.0643695	0.175098	0.295451	-0.04067	-0.126615	-0.117249	bio13	0.295451
1	1B	9177751	0.054263	-0.00159213	0.22251	0.239954	-0.031513	-0.150118	-0.138274	bio13	0.239954
1	1B	9183719	0.054263	-0.00159213	0.22251	0.239954	-0.031513	-0.150118	-0.138274	bio13	0.239954
1	1B	9183802	0.0492322	-0.0175335	0.188915	0.239705	-0.0819089	-0.145788	-0.102872	bio13	0.239705
1	1B	9186267	0.0531727	-0.187525	0.0795297	0.342601	0.0218985	-0.0704014	-0.163848	bio13	0.342601
1	1B	9189739	0.0518701	-0.0504024	0.180239	0.284589	0.0380987	-0.0324317	-0.131288	bio13	0.284589
1	1B	9189971	0.0489368	0.0463441	0.237275	0.182769	-0.0691129	-0.168675	-0.12548	bio7	0.237275
1	1B	11422234	0.0469013	-0.182423	0.069465	0.309546	0.0619737	-0.0531262	-0.146739	bio13	0.309546
1	1B	12439731	0.0485127	-0.0491249	0.172229	0.258861	-0.00863307	-0.114308	-0.0967894	bio13	0.258861
1	1B	12477161	0.0520726	-0.205861	0.00657472	0.384059	0.133409	0.00970047	-0.119659	bio13	0.384059
1	1B	16108017	-0.0442361	-0.0473383	-0.363854	-0.25007	0.140975	0.0689552	0.101043	bio7	0.363854
1	1B	16122170	-0.0477375	-0.061972	-0.323724	-0.280125	0.0894835	0.146788	0.0390211	bio7	0.323724
1	1B	16122202	-0.0517647	-0.0772284	-0.299772	-0.321658	0.0307566	0.0609238	0.00366303	bio13	0.321658
1	1B	28499637	0.0469013	-0.182423	0.069465	0.309546	0.0619737	-0.0531262	-0.146739	bio13	0.309546
1	2A	1329189	0.0550334	-0.0556424	0.185611	0.271843	-0.0329112	-0.132099	-0.15552	bio13	0.271843
1	2A	1431113	0.0478723	-0.131656	0.17471	0.344962	-0.0522434	-0.0923173	-0.132418	bio13	0.344962
1	2A	1438934	-0.0473121	-0.0354666	-0.263761	-0.287579	0.216749	0.154244	0.0604862	bio13	0.287579
1	2A	24324340	-0.0499966	0.088223	-0.0175007	-0.320802	-0.0933809	0.0387546	0.0647635	bio13	0.320802
1	2A	24329198	-0.0444115	0.103243	0.110536	-0.295299	-0.139108	0.0390992	0.0515075	bio13	0.295299
1	2A	24337143	-0.0555386	0.203112	-0.0386525	-0.440255	-0.0162157	-0.0014947	0.0570722	bio13	0.440255
1	2A	24339160	-0.0443523	0.184604	0.0303203	-0.346304	-0.0883001	-0.0360331	0.0874193	bio13	0.346304
1	2A	24339165	-0.0443523	0.184604	0.0303203	-0.346304	-0.0883001	-0.0360331	0.0874193	bio13	0.346304
1	2A	24578208	-0.050352	0.109005	0.0603455	-0.347379	-0.0647531	0.11678	0.0967189	bio13	0.347379
1	2A	27215667	0.046713	-0.0867924	0.0282896	0.34032	0.0105271	-0.0996041	0.0654407	bio13	0.34032
1	2A	30515921	0.0501038	-0.0446118	0.0665518	0.332749	0.00357956	-0.101467	0.041093	bio13	0.332749
1	2B	3245978	0.0514844	-0.0593568	0.179377	0.318368	0.0084116	-0.0873626	-0.0552351	bio13	0.318368
1	2B	3867630	0.0485145	-0.226493	0.0627475	0.425498	0.0426329	0.055012	0.0130205	bio13	0.425498
1	2B	5699787	0.0470507	-0.0988926	0.0331316	0.256512	0.161697	-0.0517733	-0.13302	bio13	0.256512
1	2B	5872427	0.0481456	-0.221732	0.00083525	0.415614	0.141752	0.017225	0.00826864	bio13	0.415614
1	2B	8931082	0.0492218	-0.124529	0.055044	0.293106	0.0598493	-0.062884	-0.166466	bio13	0.293106
1	2B	9164091	0.0468252	-0.0120862	0.142132	0.333978	-0.144121	-0.178045	0.065194	bio13	0.333978
1	2B	10616092	0.0523721	-0.157855	0.0533168	0.356025	0.0819183	0.00369587	-0.149419	bio13	0.356025
1	2B	10644026	0.0474806	-0.239748	0.0452427	0.384628	0.00878788	0.0217346	-0.152573	bio13	0.384628
1	2B	10646348	0.0474806	-0.239748	0.0452427	0.384628	0.00878788	0.0217346	-0.152573	bio13	0.384628
1	2B	10654675	0.0471803	-0.0988926	-0.0455907	0.301204	0.0686219	-0.0774786	-0.100851	bio13	0.301204
1	2B	10656383	0.0471803	-0.0988926	-0.0455907	0.301204	0.0686219	-0.0774786	-0.100851	bio13	0.301204
1	2B	10656420	0.0471803	-0.0988926	-0.0455907	0.301204	0.0686219	-0.0774786	-0.100851	bio13	0.301204
1	2B	10656421	0.0471803	-0.0988926	-0.0455907	0.301204	0.0686219	-0.0774786	-0.100851	bio13	0.301204
1	2B	10656688	0.0505734	-0.0166647	0.0531824	0.277611	-0.159735	-0.144497	-0.109569	bio13	0.277611
1	2B	10656715	0.0505734	-0.0166647	0.0531824	0.277611	-0.159735	-0.144497	-0.109569	bio13	0.277611
1	2B	10656782	0.0505734	-0.0166647	0.0531824	0.277611	-0.159735	-0.144497	-0.109569	bio13	0.277611
1	2B	10657825	0.0471803	-0.0988926	-0.0455907	0.301204	0.0686219	-0.0774786	-0.100851	bio13	0.301204
1	2B	10663047	0.0471803	-0.0988926	-0.0455907	0.301204	0.0686219	-0.0774786	-0.100851	bio13	0.301204
1	2B	10666942	0.0474806	-0.239748	0.0452427	0.384628	0.00878788	0.0217346	-0.152573	bio13	0.384628
1	2B	10667146	0.0474806	-0.239748	0.0452427	0.384628	0.00878788	0.0217346	-0.152573	bio13	0.384628
1	2B	10700733	0.0471803	-0.0988926	-0.0455907	0.301204	0.0686219	-0.0774786	-0.100851	bio13	0.301204
1	2B	10700759	0.0471803	-0.0988926	-0.0455907	0.301204	0.0686219	-0.0774786	-0.100851	bio13	0.301204
1	2B	10707968	0.0471803	-0.0988926	-0.0455907	0.301204	0.0686219	-0.0774786	-0.100851	bio13	0.301204
1	2B	10710187	0.0474806	-0.239748	0.0452427	0.384628	0.00878788	0.0217346	-0.152573	bio13	0.384628
1	2B	10711643	0.0474806	-0.239748	0.0452427	0.384628	0.00878788	0.0217346	-0.152573	bio13	0.384628
1	2B	10711644	0.0474806	-0.239748	0.0452427	0.384628	0.00878788	0.0217346	-0.152573	bio13	0.384628
1	2B	10711709	0.0602811	-0.140337	0.0312493	0.395316	0.0225887	-0.0604609	-0.132276	bio13	0.395316
1	2B	10720766	0.0471803	-0.0988926	-0.0455907	0.301204	0.0686219	-0.0774786	-0.100851	bio13	0.301204
1	2B	10720786	0.0471803	-0.0988926	-0.0455907	0.301204	0.0686219	-0.0774786	-0.100851	bio13	0.301204
1	2B	10740248	0.0474806	-0.239748	0.0452427	0.384628	0.00878788	0.0217346	-0.152573	bio13	0.384628
1	2B	10740282	0.0474806	-0.239748	0.0452427	0.384628	0.00878788	0.0217346	-0.152573	bio13	0.384628
1	2B	10741751	0.0474806	-0.239748	0.0452427	0.384628	0.00878788	0.0217346	-0.152573	bio13	0.384628
1	2B	10749326	0.0471803	-0.0988926	-0.0455907	0.301204	0.0686219	-0.0774786	-0.100851	bio13	0.301204
1	2B	10750349	0.0471803	-0.0988926	-0.0455907	0.301204	0.0686219	-0.0774786	-0.100851	bio13	0.301204
1	2B	10750390	0.0471803	-0.0988926	-0.0455907	0.301204	0.0686219	-0.0774786	-0.100851	bio13	0.301204
1	2B	10751105	0.0471803	-0.0988926	-0.0455907	0.301204	0.0686219	-0.0774786	-0.100851	bio13	0.301204
1	2B	10755910	0.0471803	-0.0988926	-0.0455907	0.301204	0.0686219	-0.0774786	-0.100851	bio13	0.301204
1	2B	10756158	0.0471803	-0.0988926	-0.0455907	0.301204	0.0686219	-0.0774786	-0.100851	bio13	0.301204
1	2B	10875330	0.0471803	-0.0988926	-0.0455907	0.301204	0.0686219	-0.0774786	-0.100851	bio13	0.301204
1	2B	10875598	0.0471803	-0.0988926	-0.0455907	0.301204	0.0686219	-0.0774786	-0.100851	bio13	0.301204
1	2B	10886156	0.0471803	-0.0988926	-0.0455907	0.301204	0.0686219	-0.0774786	-0.100851	bio13	0.301204
1	2B	10886452	0.0545209	-0.0852945	0.0423492	0.335559	-0.0780747	-0.104969	-0.121916	bio13	0.335559
1	2B	10890696	0.0471803	-0.0988926	-0.0455907	0.301204	0.0686219	-0.0774786	-0.100851	bio13	0.301204
1	2B	11001672	0.0474681	-0.121823	-0.0758686	0.294053	0.155049	-0.041852	-0.0879209	bio13	0.294053
1	2B	11103902	0.0547241	-0.162178	0.0200336	0.367504	0.0299767	-0.0429205	-0.128772	bio13	0.367504
1	2B	11108927	0.0547241	-0.162178	0.0200336	0.367504	0.0299767	-0.0429205	-0.128772	bio13	0.367504
1	2B	11208487	0.0474681	-0.121823	-0.0758686	0.294053	0.155049	-0.041852	-0.0879209	bio13	0.294053
1	2B	11208488	0.0474681	-0.121823	-0.0758686	0.294053	0.155049	-0.041852	-0.0879209	bio13	0.294053
1	2B	11807156	0.0520726	-0.205861	0.00657472	0.384059	0.133409	0.00970047	-0.119659	bio13	0.384059
1	2B	15441605	0.0504486	0.0911901	0.123283	0.185828	-0.154442	-0.178322	-0.132091	bio13	0.185828
1	2B	15444757	0.050944	0.111859	0.238768	0.194358	-0.229639	-0.255454	-0.0710866	bio18	0.255454
1	2B	15444810	0.050944	0.111859	0.238768	0.194358	-0.229639	-0.255454	-0.0710866	bio18	0.255454
1	2B	15446621	0.047855	0.119559	0.239637	0.168245	-0.186061	-0.212455	-0.0895885	bio7	0.239637
1	2B	15447497	0.0513774	0.0561541	0.192369	0.247013	-0.251147	-0.238519	-0.0458733	bio14	0.251147
1	2B	16189246	0.0512188	-0.155938	0.120085	0.328745	0.0541629	-0.0865528	-0.191363	bio13	0.328745
1	2B	16189554	0.0516694	-0.228338	0.066287	0.389777	0.0503471	-0.0590874	-0.173648	bio13	0.389777
1	2B	16189655	0.0471971	-0.117624	0.128465	0.277095	0.0219043	-0.101148	-0.181879	bio13	0.277095
1	2B	16189664	0.0471971	-0.117624	0.128465	0.277095	0.0219043	-0.101148	-0.181879	bio13	0.277095
1	2B	16356951	0.0520726	-0.205861	0.00657472	0.384059	0.133409	0.00970047	-0.119659	bio13	0.384059
1	2B	18896696	0.0477793	-0.0265307	0.10083	0.25823	0.0958557	-0.0629462	-0.0487068	bio13	0.25823
1	2B	20604062	0.0500635	-0.111995	0.0775391	0.298224	0.128456	-0.0296758	-0.142323	bio13	0.298224
1	2B	21001356	0.0574158	0.023178	0.159421	0.261145	-0.0437997	-0.113198	-0.138515	bio13	0.261145
1	2B	21113133	0.0525623	-0.128856	0.0795297	0.33056	0.0768554	-0.051762	-0.159358	bio13	0.33056
1	2B	21113631	0.0540217	-0.213543	0.0149649	0.407272	0.0752701	-0.0179506	-0.138854	bio13	0.407272
1	2B	21114944	0.0525623	-0.128856	0.0795297	0.33056	0.0768554	-0.051762	-0.159358	bio13	0.33056
1	2B	21116935	0.0470486	-0.0841519	0.0876317	0.275581	0.042029	-0.0671063	-0.148473	bio13	0.275581
1	2B	21126610	0.0540217	-0.213543	0.0149649	0.407272	0.0752701	-0.0179506	-0.138854	bio13	0.407272
1	2B	21140839	0.0520726	-0.205861	0.00657472	0.384059	0.133409	0.00970047	-0.119659	bio13	0.384059
1	2B	21154113	0.0525623	-0.128856	0.0795297	0.33056	0.0768554	-0.051762	-0.159358	bio13	0.33056
1	2B	21156104	0.0525623	-0.128856	0.0795297	0.33056	0.0768554	-0.051762	-0.159358	bio13	0.33056
1	2B	21160269	0.0487222	-0.174919	0.0177904	0.358895	0.0373647	-0.0318952	-0.126494	bio13	0.358895
1	2B	21166290	0.0482935	-0.174919	0.0177904	0.358895	0.0373647	-0.0318952	-0.126494	bio13	0.358895
1	2B	21166880	0.0525623	-0.128856	0.0795297	0.33056	0.0768554	-0.051762	-0.159358	bio13	0.33056
1	2B	21171855	0.0540217	-0.213543	0.0149649	0.407272	0.0752701	-0.0179506	-0.138854	bio13	0.407272
1	2B	21188222	0.0487222	-0.174919	0.0177904	0.358895	0.0373647	-0.0318952	-0.126494	bio13	0.358895
1	2B	21193094	0.0525623	-0.128856	0.0795297	0.33056	0.0768554	-0.051762	-0.159358	bio13	0.33056
1	2B	21193147	0.0540217	-0.213543	0.0149649	0.407272	0.0752701	-0.0179506	-0.138854	bio13	0.407272
1	2B	21198950	0.0470486	-0.0841519	0.0876317	0.275581	0.042029	-0.0671063	-0.148473	bio13	0.275581
1	2B	21202040	0.0525623	-0.128856	0.0795297	0.33056	0.0768554	-0.051762	-0.159358	bio13	0.33056
1	2B	21206712	0.0540217	-0.213543	0.0149649	0.407272	0.0752701	-0.0179506	-0.138854	bio13	0.407272
1	2B	21213559	0.0500635	-0.111995	0.0775391	0.298224	0.128456	-0.0296758	-0.142323	bio13	0.298224
1	2B	21221097	0.0482935	-0.174919	0.0177904	0.358895	0.0373647	-0.0318952	-0.126494	bio13	0.358895
1	2B	21221305	0.0466628	-0.0841519	0.0876317	0.275581	0.042029	-0.0671063	-0.148473	bio13	0.275581
1	2B	21231978	0.0470486	-0.0841519	0.0876317	0.275581	0.042029	-0.0671063	-0.148473	bio13	0.275581
1	2B	21235159	0.0525623	-0.128856	0.0795297	0.33056	0.0768554	-0.051762	-0.159358	bio13	0.33056
1	2B	21240296	0.0525623	-0.128856	0.0795297	0.33056	0.0768554	-0.051762	-0.159358	bio13	0.33056
1	2B	21263286	0.0472521	-0.171279	0.0222767	0.349624	-0.00696343	-0.050939	-0.128246	bio13	0.349624
1	2B	21276924	0.0470486	-0.0841519	0.0876317	0.275581	0.042029	-0.0671063	-0.148473	bio13	0.275581
1	2B	21286548	0.0525623	-0.128856	0.0795297	0.33056	0.0768554	-0.051762	-0.159358	bio13	0.33056
1	2B	21291286	0.0525623	-0.128856	0.0795297	0.33056	0.0768554	-0.051762	-0.159358	bio13	0.33056
1	2B	21292691	0.0540217	-0.213543	0.0149649	0.407272	0.0752701	-0.0179506	-0.138854	bio13	0.407272
1	2B	21292734	0.0472649	-0.0849078	0.168199	0.26193	-0.127125	-0.0506856	-0.172328	bio13	0.26193
1	2B	21293302	0.0482935	-0.174919	0.0177904	0.358895	0.0373647	-0.0318952	-0.126494	bio13	0.358895
1	2B	21297967	0.0525623	-0.128856	0.0795297	0.33056	0.0768554	-0.051762	-0.159358	bio13	0.33056
1	2B	21298029	0.0466628	-0.0841519	0.0876317	0.275581	0.042029	-0.0671063	-0.148473	bio13	0.275581
1	2B	21298043	0.0466628	-0.0841519	0.0876317	0.275581	0.042029	-0.0671063	-0.148473	bio13	0.275581
1	2B	21304751	0.0457257	-0.0808762	0.0916687	0.267238	0.00213966	-0.0842431	-0.15005	bio13	0.267238
1	2B	21318103	0.0485222	-0.072798	0.137107	0.250548	-0.14351	-0.137934	-0.156783	bio13	0.250548
1	2B	21320034	0.047703	-0.0420023	0.140054	0.240083	-0.0839225	-0.0780186	-0.168837	bio13	0.240083
1	2B	21320140	0.0458711	-0.118483	0.0590854	0.269531	-0.0390219	-0.0223716	-0.19803	bio13	0.269531
1	2B	21320221	0.0499085	-0.0407496	0.126994	0.264519	-0.0549979	-0.0537989	-0.15019	bio13	0.264519
1	2B	21320245	0.052851	-0.0929553	0.175598	0.283105	-0.0644109	-0.0870186	-0.179759	bio13	0.283105
1	2B	21322757	0.0525623	-0.128856	0.0795297	0.33056	0.0768554	-0.051762	-0.159358	bio13	0.33056
1	2B	21323117	0.0490906	0.00549662	0.159736	0.212969	-0.138872	-0.142121	-0.159474	bio13	0.212969
1	2B	21323236	0.0466628	-0.0841519	0.0876317	0.275581	0.042029	-0.0671063	-0.148473	bio13	0.275581
1	2B	21323472	0.0490732	-0.0269741	0.176713	0.215833	-0.134878	-0.157563	-0.173684	bio13	0.215833
1	2B	21326389	0.053666	0.0283991	0.238138	0.222385	-0.201151	-0.212741	-0.144167	bio7	0.238138
1	2B	21326413	0.0586328	-0.0589329	0.189091	0.31127	-0.178715	-0.179564	-0.137674	bio13	0.31127
1	2B	21326416	0.0586328	-0.0589329	0.189091	0.31127	-0.178715	-0.179564	-0.137674	bio13	0.31127
1	2B	21326430	0.0586328	-0.0589329	0.189091	0.31127	-0.178715	-0.179564	-0.137674	bio13	0.31127
1	2B	21326431	0.0586328	-0.0589329	0.189091	0.31127	-0.178715	-0.179564	-0.137674	bio13	0.31127
1	2B	23510818	0.048089	0.0554725	0.341423	0.245276	-0.30336	-0.199193	0.0387542	bio7	0.341423
1	2B	23510888	0.0460744	0.0887662	0.399971	0.188961	-0.222019	-0.230485	0.0307462	bio7	0.399971
1	2B	23512751	0.0482111	0.0649587	0.382341	0.201847	-0.184634	-0.200499	-0.00401889	bio7	0.382341
1	2B	23512810	0.0455007	-0.0506314	0.329048	0.239925	-0.109909	-0.0738117	-0.0841874	bio7	0.329048
1	2B	23512840	0.0519057	0.102434	0.44624	0.198361	-0.2281	-0.207092	-0.0468205	bio7	0.44624
1	2B	23512872	0.0528762	0.134857	0.409795	0.188161	-0.300061	-0.252187	-0.0236421	bio7	0.409795
1	2B	23513036	0.0487312	0.132422	0.371626	0.214184	-0.283193	-0.247784	0.127014	bio7	0.371626
1	2B	23517903	0.0541891	0.145464	0.309236	0.222003	-0.276877	-0.322057	0.105192	bio18	0.322057
1	2B	23518394	0.0510559	0.0912057	0.309842	0.301652	-0.208568	-0.194947	0.209682	bio7	0.309842
1	2B	23518446	0.0471273	0.108048	0.334552	0.267805	-0.286696	-0.240215	0.199722	bio7	0.334552
1	2B	25478848	0.0468364	0.135588	0.112132	0.176431	-0.066707	-0.250521	0.0399693	bio18	0.250521
1	2B	25489386	0.0467859	0.189665	0.273906	0.134006	-0.0368877	-0.185722	-0.0137214	bio7	0.273906
1	2B	26610819	0.0528933	-0.1913	0.0155473	0.384059	0.118633	0.0102016	-0.122288	bio13	0.384059
1	2B	27962628	0.0454215	-0.144753	-0.00522031	0.374498	-0.017805	-0.0792825	-0.00434638	bio13	0.374498
1	2B	28093254	0.0486936	0.0386873	0.107817	0.24519	-0.170714	-0.140614	-0.053545	bio13	0.24519
1	2B	28093369	0.0457759	-0.0729928	0.0200336	0.29996	-0.110396	-0.122604	-0.0152193	bio13	0.29996
1	2B	28095259	0.0466587	0.0127096	0.0507426	0.233756	-0.205639	-0.108479	-0.101733	bio13	0.233756
1	3A	2962938	0.0582006	-0.0969849	0.0267563	0.41097	-0.0996881	-0.0621904	-0.00487025	bio13	0.41097
1	3A	4957730	0.0473613	0.0239466	0.168373	0.319676	-0.0443979	-0.0779296	0.0866395	bio13	0.319676
1	3A	4962127	0.0473613	0.0239466	0.168373	0.319676	-0.0443979	-0.0779296	0.0866395	bio13	0.319676
1	3A	8968192	0.0469013	-0.182423	0.069465	0.309546	0.0619737	-0.0531262	-0.146739	bio13	0.309546
1	3A	8978799	0.0469013	-0.182423	0.069465	0.309546	0.0619737	-0.0531262	-0.146739	bio13	0.309546
1	3A	9625119	0.0488568	-0.0455354	0.174308	0.274811	-0.0632073	-0.100421	-0.0664263	bio13	0.274811
1	3A	9627788	0.0502417	0.0447509	0.187631	0.236615	-0.0938976	-0.186878	-0.0147795	bio13	0.236615
1	3A	9633445	0.0456746	-0.0434273	0.132655	0.266809	-0.0686324	-0.113755	-0.0365526	bio13	0.266809
1	3A	9652320	0.0499994	0.015412	0.13214	0.257695	-0.0892485	-0.17785	-0.0157777	bio13	0.257695
1	3A	9652743	0.0496303	0.0208909	0.215757	0.229821	-0.0517889	-0.122039	-0.0826957	bio13	0.229821
1	3A	9681624	0.0489537	0.10492	0.112199	0.181134	-0.0770541	-0.253432	-0.00599031	bio18	0.253432
1	3A	9681689	0.0499994	0.015412	0.13214	0.257695	-0.0892485	-0.17785	-0.0157777	bio13	0.257695
1	3A	9691680	0.0461162	-0.0132581	0.186854	0.24651	-0.0738736	-0.124597	-0.0350439	bio13	0.24651
1	3A	9692129	0.0494311	0.00221787	0.214479	0.236615	-0.0559997	-0.121753	-0.0863912	bio13	0.236615
1	3A	9696991	0.045817	0.0664647	0.115964	0.188133	-0.0574886	-0.194617	-0.0245508	bio18	0.194617
1	3A	9755030	0.0455224	0.0351811	0.149543	0.180423	-0.01243	-0.14238	-0.0946988	bio13	0.180423
1	3A	9765095	0.0458114	-0.0203222	0.200535	0.223747	-0.0206225	-0.0712473	-0.122972	bio13	0.223747
1	3A	9812317	0.0455215	-0.0364686	0.214216	0.239901	-0.0329112	-0.0615222	-0.101111	bio13	0.239901
1	3A	9828151	0.046122	-0.00821239	0.191829	0.247244	-0.0329112	-0.110426	-0.0182355	bio13	0.247244
1	3A	18947902	0.0495312	-0.0536379	0.125879	0.337127	-0.00863307	-0.0811709	0.0394999	bio13	0.337127
1	3A	18950670	0.0495312	-0.0536379	0.125879	0.337127	-0.00863307	-0.0811709	0.0394999	bio13	0.337127
1	3A	18950714	0.0495312	-0.0536379	0.125879	0.337127	-0.00863307	-0.0811709	0.0394999	bio13	0.337127
1	3A	18950721	0.0495312	-0.0536379	0.125879	0.337127	-0.00863307	-0.0811709	0.0394999	bio13	0.337127
1	3A	18957650	0.047653	-0.187337	0.0190019	0.394758	0.0619737	-0.0170487	0.00164575	bio13	0.394758
1	3A	18972423	0.0461959	-0.0656727	0.0962156	0.327823	-0.026952	-0.0530046	0.0271889	bio13	0.327823
1	3A	18972472	0.0535583	-0.0219134	0.142132	0.297033	-0.0311015	-0.0968703	-0.0729406	bio13	0.297033
1	3A	18974530	0.0535583	-0.0219134	0.142132	0.297033	-0.0311015	-0.0968703	-0.0729406	bio13	0.297033
1	3A	18975389	0.0461959	-0.0656727	0.0962156	0.327823	-0.026952	-0.0530046	0.0271889	bio13	0.327823
1	3A	18976815	0.0461959	-0.0656727	0.0962156	0.327823	-0.026952	-0.0530046	0.0271889	bio13	0.327823
1	3A	18981694	0.0461959	-0.0656727	0.0962156	0.327823	-0.026952	-0.0530046	0.0271889	bio13	0.327823
1	3A	18982780	0.0535583	-0.0219134	0.142132	0.297033	-0.0311015	-0.0968703	-0.0729406	bio13	0.297033
1	3A	18982850	0.0535583	-0.0219134	0.142132	0.297033	-0.0311015	-0.0968703	-0.0729406	bio13	0.297033
1	3A	18984919	0.0461959	-0.0656727	0.0962156	0.327823	-0.026952	-0.0530046	0.0271889	bio13	0.327823
1	3A	18985171	0.0461959	-0.0656727	0.0962156	0.327823	-0.026952	-0.0530046	0.0271889	bio13	0.327823
1	3A	18988634	0.0461959	-0.0656727	0.0962156	0.327823	-0.026952	-0.0530046	0.0271889	bio13	0.327823
1	3A	18989465	0.0535583	-0.0219134	0.142132	0.297033	-0.0311015	-0.0968703	-0.0729406	bio13	0.297033
1	3A	18990346	0.0461959	-0.0656727	0.0962156	0.327823	-0.026952	-0.0530046	0.0271889	bio13	0.327823
1	3A	18990367	0.0461959	-0.0656727	0.0962156	0.327823	-0.026952	-0.0530046	0.0271889	bio13	0.327823
1	3A	18990453	0.0535583	-0.0219134	0.142132	0.297033	-0.0311015	-0.0968703	-0.0729406	bio13	0.297033
1	3A	18990454	0.0535583	-0.0219134	0.142132	0.297033	-0.0311015	-0.0968703	-0.0729406	bio13	0.297033
1	3A	18991464	0.0461959	-0.0656727	0.0962156	0.327823	-0.026952	-0.0530046	0.0271889	bio13	0.327823
1	3A	18991577	0.0461959	-0.0656727	0.0962156	0.327823	-0.026952	-0.0530046	0.0271889	bio13	0.327823
1	3A	18991909	0.0461959	-0.0656727	0.0962156	0.327823	-0.026952	-0.0530046	0.0271889	bio13	0.327823
1	3A	18996472	0.0461959	-0.0656727	0.0962156	0.327823	-0.026952	-0.0530046	0.0271889	bio13	0.327823
1	3A	18999739	0.0461959	-0.0656727	0.0962156	0.327823	-0.026952	-0.0530046	0.0271889	bio13	0.327823
1	3A	30263013	0.0520726	-0.205861	0.00657472	0.384059	0.133409	0.00970047	-0.119659	bio13	0.384059
1	3A	31232865	-0.0460676	0.0914625	-0.278694	-0.342022	0.0212902	0.0722682	-0.0546401	bio13	0.342022
1	3A	31232987	-0.0493462	0.107787	-0.210673	-0.317982	-0.00395338	0.0902479	0.0355464	bio13	0.317982
1	3A	31232993	-0.0478444	0.100296	-0.210295	-0.314309	3.64503e-05	0.0820584	0.0207018	bio13	0.314309
1	3A	31512761	0.0514172	0.0155623	0.179645	0.248462	0.0524301	-0.0927688	-0.092734	bio13	0.248462
1	3A	31553622	0.0520726	-0.205861	0.00657472	0.384059	0.133409	0.00970047	-0.119659	bio13	0.384059
1	3B	6175555	-0.045265	0.000906665	-0.120526	-0.21956	0.0744971	0.134134	0.067673	bio13	0.21956
1	3B	6181777	-0.0460348	0.0569306	-0.00978761	-0.246572	-0.0628963	0.135255	0.0652456	bio13	0.246572
1	3B	6195031	-0.0528433	-0.00440252	-0.171762	-0.2616	0.0641227	0.179025	0.0463256	bio13	0.2616
1	3B	6317605	-0.0492308	0.00619409	-0.123426	-0.268539	-0.0121475	0.164331	0.0393188	bio13	0.268539
1	3B	6323961	-0.044929	0.0304137	-0.069947	-0.263399	0.0329112	0.147381	0.0418449	bio13	0.263399
1	3B	6336501	-0.044929	0.0304137	-0.069947	-0.263399	0.0329112	0.147381	0.0418449	bio13	0.263399
1	3B	6344578	-0.044929	0.0304137	-0.069947	-0.263399	0.0329112	0.147381	0.0418449	bio13	0.263399
1	3B	8544133	0.0455583	0.12062	0.0493842	0.157481	-0.138872	-0.210936	0.0125614	bio18	0.210936
1	3B	8545942	0.0523264	-0.0185299	0.0175904	0.269074	-0.127585	-0.20773	-0.0265649	bio13	0.269074
1	3B	8546076	0.0491445	0.0198535	0.0418818	0.188682	-0.0644215	-0.210015	-0.0914849	bio18	0.210015
1	3B	8546164	0.0535394	0.00297333	0.0651132	0.250136	-0.115894	-0.179868	-0.0899931	bio13	0.250136
1	3B	8554710	0.05539	-0.0169251	0.067838	0.314085	-0.0710217	-0.169215	0.0236754	bio13	0.314085
1	3B	8555207	0.0476425	0.0405593	0.00108052	0.21595	0.0680818	-0.145473	-0.00687032	bio13	0.21595
1	3B	9864553	0.045627	0.0914334	0.149276	0.189437	-0.220224	-0.250575	0.0613267	bio18	0.250575
1	3B	15563199	0.0459503	0.0901969	0.227614	0.184083	-0.0448554	-0.206552	-0.0622289	bio7	0.227614
1	3B	15567518	0.0493881	0.0493286	0.240763	0.270863	-0.13075	-0.235255	0.0249802	bio13	0.270863
1	3B	15567662	0.0458319	0.0683853	0.220689	0.219484	-0.0320402	-0.198119	0.0030308	bio7	0.220689
1	3B	15568433	0.0473661	0.00692486	0.212972	0.224114	0.00395499	-0.101812	-0.141626	bio13	0.224114
1	3B	16000481	0.0500635	-0.111995	0.0775391	0.298224	0.128456	-0.0296758	-0.142323	bio13	0.298224
1	3B	18472176	0.0490486	0.274778	0.259728	0.0904819	-0.23977	-0.250481	-0.0748825	bio1	0.274778
1	3B	18476935	0.0477388	0.00850527	0.111193	0.1792	-0.131687	-0.172148	-0.200499	bio19	0.200499
1	3B	18540271	0.0498203	0.199539	0.134729	0.123287	-0.0656093	-0.183101	-0.0875532	bio1	0.199539
1	3B	18540341	0.0455399	0.19206	0.214479	0.0709255	-0.0728432	-0.175739	-0.145119	bio7	0.214479
1	3B	18540348	0.0455399	0.19206	0.214479	0.0709255	-0.0728432	-0.175739	-0.145119	bio7	0.214479
1	3B	18584191	0.0468197	0.210801	0.118247	0.072367	-0.0306368	-0.192043	-0.112769	bio1	0.210801
1	3B	18596091	0.0528018	0.252809	0.330781	0.0679429	-0.120381	-0.235266	-0.143422	bio7	0.330781
1	3B	18613032	0.0478741	0.177171	0.16324	0.108245	-0.0793483	-0.210479	-0.101042	bio18	0.210479
1	3B	18617079	0.0486613	0.29021	0.190122	0.0258406	-0.0284857	-0.23526	-0.120781	bio1	0.29021
1	3B	18635709	0.0474245	0.14563	0.232267	0.137058	-0.172693	-0.139519	-0.129296	bio7	0.232267
1	3B	18640111	0.0514754	0.213012	0.300808	0.0816175	-0.115894	-0.210002	-0.154703	bio7	0.300808
1	3B	20778258	0.0476998	0.0758726	0.220871	0.288322	-0.270754	-0.187164	0.0563328	bio13	0.288322
1	3B	20778430	0.0471163	0.0536716	0.253625	0.269409	-0.168992	-0.123049	-0.00315539	bio13	0.269409
1	3B	20778755	0.0455647	0.0339466	0.201664	0.291849	-0.224406	-0.110048	0.0106336	bio13	0.291849
1	3B	26683470	-0.044898	0.171279	-0.0222767	-0.349624	0.00696343	0.050939	0.128246	bio13	0.349624
1	3B	26683550	-0.044898	0.171279	-0.0222767	-0.349624	0.00696343	0.050939	0.128246	bio13	0.349624
1	3B	31866763	0.0469013	-0.182423	0.069465	0.309546	0.0619737	-0.0531262	-0.146739	bio13	0.309546
1	4A	1464526	-0.0454263	-0.0105123	-0.126566	-0.193486	0.186	0.212039	0.0994447	bio18	0.212039
1	4A	1464532	-0.0454263	-0.0105123	-0.126566	-0.193486	0.186	0.212039	0.0994447	bio18	0.212039
1	4A	1489147	-0.0452927	-0.0386008	-0.0681209	-0.220237	0.202747	0.290322	-0.0713216	bio18	0.290322
1	4A	1490725	-0.0480374	-0.115561	-0.0959044	-0.159995	0.180659	0.339767	-0.0432553	bio18	0.339767
1	4A	2120762	0.0483502	-0.139839	0.0856131	0.286307	-0.0709908	-0.117615	-0.156515	bio13	0.286307
1	4A	5307862	0.046658	0.0207582	-0.0062253	0.216459	0.0366173	-0.0954156	-0.0681764	bio13	0.216459
1	4A	5312428	0.0577184	-0.0860648	0.177137	0.322758	-0.0981999	-0.1032	-0.170817	bio13	0.322758
1	4A	5313037	0.0497895	0.0200438	0.098552	0.205389	0.0449174	-0.109592	-0.118405	bio13	0.205389
1	4A	5313300	0.053289	0.0549743	0.0939248	0.20401	0.0105761	-0.113963	-0.148061	bio13	0.20401
1	4A	5320372	0.0462445	0.0351811	0.115964	0.155457	0.0285324	-0.0979219	-0.17602	bio19	0.17602
1	4A	5323299	0.0455085	-0.0102308	0.0738442	0.189814	0.0240068	-0.0763371	-0.159002	bio13	0.189814
1	4A	5328537	0.0486311	-0.0693621	0.0879077	0.273603	-0.00546929	-0.0794791	-0.107665	bio13	0.273603
1	4A	5358298	0.0460107	-0.0606882	0.098552	0.23623	0.0121475	-0.0868075	-0.121223	bio13	0.23623
1	4A	5358383	0.0462445	0.0351811	0.115964	0.155457	0.0285324	-0.0979219	-0.17602	bio19	0.17602
1	4A	5358405	0.0455085	-0.0102308	0.0738442	0.189814	0.0240068	-0.0763371	-0.159002	bio13	0.189814
1	4A	5358554	0.0479384	0.0250405	0.108364	0.173208	0.00295245	-0.125467	-0.162597	bio13	0.173208
1	4A	5363712	0.0472089	-0.0268291	0.174846	0.208686	-0.0602106	-0.0700531	-0.199552	bio13	0.208686
1	4A	5364525	0.0474258	-0.0142673	0.102283	0.211263	0.02034	-0.114594	-0.120349	bio13	0.211263
1	4A	5388151	0.0533715	0.0618986	0.112112	0.202992	-0.000428119	-0.138887	-0.13051	bio13	0.202992
1	4A	5405524	0.0459621	-0.0662499	0.0981357	0.241899	-0.00546929	-0.0337773	-0.165793	bio13	0.241899
1	4A	5409239	0.0460107	-0.0606882	0.098552	0.23623	0.0121475	-0.0868075	-0.121223	bio13	0.23623
1	4A	5409265	0.0460107	-0.0606882	0.098552	0.23623	0.0121475	-0.0868075	-0.121223	bio13	0.23623
1	4A	5410634	0.0464707	0.00454846	0.0386055	0.209669	0.0740647	-0.0501423	-0.118584	bio13	0.209669
1	4A	5416503	0.0468733	-0.0169251	0.119609	0.215146	-0.00820076	-0.0824663	-0.148424	bio13	0.215146
1	4A	5447700	0.0479383	0.0250405	0.0700088	0.183776	0.049272	-0.0711957	-0.157004	bio13	0.183776
1	4A	5456002	0.0555162	-0.0505077	0.0485006	0.279359	0.0787205	-0.110148	-0.12013	bio13	0.279359
1	4A	5456023	0.0555162	-0.0505077	0.0485006	0.279359	0.0787205	-0.110148	-0.12013	bio13	0.279359
1	4A	5473468	0.0482758	-0.0445618	-0.000281875	0.261398	0.00526086	-0.133298	-0.0560415	bio13	0.261398
1	4A	5488496	0.0482357	-0.0176388	0.0704463	0.20608	0.0710399	-0.0508779	-0.183889	bio13	0.20608
1	4A	5492276	0.0558258	0.0432125	0.158495	0.228907	-0.0545269	-0.169018	-0.123869	bio13	0.228907
1	4A	5498139	0.0591017	0.0194595	0.0682908	0.247644	0.0228509	-0.174258	-0.121234	bio13	0.247644
1	4A	5498267	0.0467229	-0.0610629	0.0597808	0.247183	0.0155851	-0.0934753	-0.101772	bio13	0.247183
1	4A	5498503	0.0505348	0.0320765	0.102217	0.202992	0.0600973	-0.102884	-0.124106	bio13	0.202992
1	4A	5498514	0.0555162	-0.0505077	0.0485006	0.279359	0.0787205	-0.110148	-0.12013	bio13	0.279359
1	4A	5502147	0.0486636	0.0208909	0.178681	0.183021	-0.0517889	-0.0986168	-0.198653	bio19	0.198653
1	4A	5515255	0.0523722	-0.0600384	0.0760124	0.259789	0.00974807	-0.119296	-0.14257	bio13	0.259789
1	4A	5516108	0.0502674	-0.0444661	0.0860182	0.23591	0.0409575	-0.0871722	-0.153826	bio13	0.23591
1	4A	5529482	0.0472084	-0.0673166	0.102741	0.297096	0.0129002	-0.116925	-0.0296895	bio13	0.297096
1	4A	5531447	0.0512601	-0.0890725	0.0840722	0.357391	-0.0307345	-0.13832	0.00399737	bio13	0.357391
1	4A	5531461	0.0532253	-0.115887	0.0272968	0.366575	0.115967	-0.133834	0.00807916	bio13	0.366575
1	4A	5531511	0.0504443	-0.190613	0.0250575	0.412635	0.00878788	-0.0698121	-0.00513482	bio13	0.412635
1	4A	5535138	0.0460143	-0.0344499	-0.052874	0.262449	0.169627	-0.0531193	-0.0925209	bio13	0.262449
1	4A	5574096	0.0497626	-0.0542613	-0.0687573	0.308394	0.198525	-0.0645473	-0.0563383	bio13	0.308394
1	4A	5581859	0.049759	-0.0630633	0.025402	0.275281	0.124935	-0.00990413	-0.186707	bio13	0.275281
1	4A	5582840	0.0459246	-0.0538907	-0.0957667	0.276549	0.196768	-0.107983	-0.0285775	bio13	0.276549
1	4A	5586195	0.0462886	-0.0960528	-0.0855751	0.328874	0.150058	-0.00842167	-0.0523969	bio13	0.328874
1	4A	5588367	0.0487178	-0.146001	-0.10669	0.366357	0.247264	-0.0307538	-0.0468613	bio13	0.366357
1	4A	5591600	0.0476345	-0.0841447	-0.0680689	0.319319	0.168699	-0.00326093	-0.0950716	bio13	0.319319
1	4A	5598872	0.0485808	0.0613295	-0.0922805	0.21629	0.131059	-0.230255	-0.00714979	bio18	0.230255
1	4A	5599221	0.0463808	-0.0698294	-0.0777895	0.304129	0.190142	-0.046625	-0.052295	bio13	0.304129
1	4A	5600087	0.0504574	-0.034874	-0.119203	0.289443	0.168699	-0.160582	-0.0185909	bio13	0.289443
1	4A	5617908	0.0454762	0.0515658	0.0160897	0.180631	0.105543	-0.142493	-0.137348	bio13	0.180631
1	4A	5644252	0.0515488	0.115274	0.132252	0.216363	-0.0682199	-0.278023	-0.0579715	bio18	0.278023
1	4A	5660358	0.0458899	0.0749045	0.0895953	0.20862	0.000282307	-0.223653	-0.040395	bio18	0.223653
1	4A	5688905	0.0460311	0.0133683	-0.019737	0.217981	0.0728102	-0.100398	-0.013206	bio13	0.217981
1	4A	5696593	0.0501069	0.0720823	0.0412142	0.191562	0.0843595	-0.142521	-0.0289546	bio13	0.191562
1	4A	5696598	0.0465895	0.0540874	0.0175904	0.202647	0.0619046	-0.144604	0.0222748	bio13	0.202647
1	4A	5698143	0.0554224	-0.104257	0.0147045	0.389697	-0.0261496	-0.0779006	0.0284648	bio13	0.389697
1	4A	5720290	0.0473063	-0.105091	0.0102498	0.321776	0.0531099	-0.049852	0.00119605	bio13	0.321776
1	4A	11256122	0.0457914	-0.165208	0.0852538	0.307318	-0.0609535	-0.140782	-0.0665715	bio13	0.307318
1	4A	11256124	0.0457914	-0.165208	0.0852538	0.307318	-0.0609535	-0.140782	-0.0665715	bio13	0.307318
1	4A	11256203	0.0478835	-0.092097	0.150944	0.288747	-0.102432	-0.179259	-0.0303916	bio13	0.288747
1	4A	11256233	0.0471168	-0.0837708	0.15452	0.291878	-0.112167	-0.173311	-0.00947921	bio13	0.291878
1	4A	11256940	0.0579542	-0.0711974	0.203299	0.357672	-0.0935887	-0.176378	-0.0643675	bio13	0.357672
1	4A	11257078	0.0590727	-0.133347	0.203022	0.396674	-0.0492961	-0.117928	-0.0957676	bio13	0.396674
1	4A	11264745	0.0551648	-0.144976	0.192757	0.364285	-0.0371661	-0.119557	-0.117693	bio13	0.364285
1	4A	11265277	0.0505143	-0.039496	0.227896	0.308925	-0.139413	-0.193506	-0.0196929	bio13	0.308925
1	4A	11265322	0.0522945	-0.135365	0.164468	0.367669	-0.0738736	-0.147103	-0.0659401	bio13	0.367669
1	4A	11266066	0.0592813	-0.10353	0.215882	0.393282	-0.0839225	-0.171725	-0.0481411	bio13	0.393282
1	4A	11267744	0.0545591	-0.0722364	0.221581	0.351868	-0.110914	-0.182218	-0.0342367	bio13	0.351868
1	4A	11268496	0.0578509	-0.0425235	0.215459	0.353718	-0.127125	-0.228794	-0.0155151	bio13	0.353718
1	4A	11269974	0.0464297	-0.0859169	0.222921	0.32765	-0.00833373	-0.0887525	-0.0109487	bio13	0.32765
1	4A	11271757	0.0566978	-0.188344	0.125781	0.436353	0.0408582	-0.0613848	-0.0688142	bio13	0.436353
1	4A	11280227	0.0522945	-0.135365	0.164468	0.367669	-0.0738736	-0.147103	-0.0659401	bio13	0.367669
1	4A	11286902	0.0519388	-0.0174925	0.237492	0.273225	-0.157061	-0.204302	-0.0936822	bio13	0.273225
1	4A	11318556	0.0507749	-0.180472	0.0821258	0.408072	-0.0829559	-0.116383	-0.0155743	bio13	0.408072
1	4A	11356486	0.0493729	-0.116417	0.0855492	0.354304	-0.0530728	-0.148517	-0.0207064	bio13	0.354304
1	4A	11356539	0.0477835	-0.11076	0.124233	0.319159	-0.0892485	-0.184033	-0.0455286	bio13	0.319159
1	4A	11356542	0.0477835	-0.11076	0.124233	0.319159	-0.0892485	-0.184033	-0.0455286	bio13	0.319159
1	4A	11364479	0.0536496	-0.0976243	0.11416	0.37361	-0.0799961	-0.167997	-0.00165519	bio13	0.37361
1	4A	11365290	0.0470074	-0.226008	0.0700088	0.405324	-0.0559997	-0.100902	-0.0236685	bio13	0.405324
1	4A	11369627	0.0472731	-0.115007	0.140326	0.307571	-0.131795	-0.165456	-0.069512	bio13	0.307571
1	4A	11375047	0.046383	-0.168499	0.0530741	0.407077	-0.0545269	-0.0824616	0.0544304	bio13	0.407077
1	4A	11384773	0.0540431	-0.0976243	0.179555	0.310063	-0.106919	-0.185043	-0.103297	bio13	0.310063
1	4A	11385094	0.0522163	-0.120839	0.10871	0.370794	-0.0889705	-0.166171	-0.00229378	bio13	0.370794
1	4A	12142093	0.0474467	0.0549303	-0.00845626	0.308052	-0.0440984	-0.157344	0.117867	bio13	0.308052
1	4A	26102820	0.0455317	-0.167969	0.0220561	0.35081	0.00968588	0.00167112	-0.0620291	bio13	0.35081
1	4A	26106313	0.0525003	-0.125098	0.0129464	0.36258	-0.017805	-0.0824392	-0.0371455	bio13	0.36258
1	4A	26108481	0.0461293	-0.114855	-0.00464098	0.332407	0.0225887	-0.0654724	-0.00610704	bio13	0.332407
1	4A	26108494	0.0461293	-0.114855	-0.00464098	0.332407	0.0225887	-0.0654724	-0.00610704	bio13	0.332407
1	4A	27701166	-0.0533928	-0.0564844	-0.199067	-0.302279	0.173456	0.281173	-0.0781994	bio13	0.302279
1	4A	27705285	-0.0511157	-0.0234397	-0.270711	-0.30474	0.154452	0.266936	-0.0814537	bio13	0.30474
1	4A	27707750	-0.0469461	-0.059626	-0.11031	-0.315927	0.0837916	0.271974	-0.184289	bio13	0.315927
1	4A	27708101	-0.0533582	0.0126512	-0.176148	-0.399388	0.179459	0.265701	-0.15116	bio13	0.399388
1	4A	27715385	-0.0527446	-0.13812	-0.226778	-0.256439	0.157644	0.369462	-0.110455	bio18	0.369462
1	4A	27715413	-0.0499331	-0.147096	-0.218733	-0.256142	0.124524	0.356656	-0.18367	bio18	0.356656
1	4A	27715414	-0.0521821	-0.0920077	-0.223853	-0.299318	0.0816086	0.307787	-0.152853	bio18	0.307787
1	4A	27715441	-0.0579887	-0.135672	-0.216722	-0.292062	0.157644	0.402262	-0.113676	bio18	0.402262
1	4A	27715885	-0.0494089	-0.0210538	-0.163526	-0.313071	0.113254	0.247823	-0.0864496	bio13	0.313071
1	4A	27716063	-0.0529372	-0.129145	-0.294152	-0.262673	0.247069	0.386536	-0.0767538	bio18	0.386536
1	4A	27716576	-0.0508235	-0.104485	-0.210874	-0.293882	0.101206	0.30933	-0.128791	bio18	0.30933
1	4A	27717011	-0.051167	-0.070354	-0.150712	-0.307779	0.0978854	0.305358	-0.12081	bio13	0.307779
1	4A	27718623	-0.0503136	-0.131593	-0.241861	-0.269797	0.164268	0.291054	-0.0966288	bio18	0.291054
1	4A	27718654	-0.0561067	-0.131593	-0.220744	-0.331544	0.190764	0.3607	-0.169373	bio18	0.3607
1	4A	27722007	-0.0458683	-0.136466	-0.238339	-0.216995	0.173837	0.332904	-0.0662804	bio18	0.332904
1	4A	27722015	-0.0458683	-0.136466	-0.238339	-0.216995	0.173837	0.332904	-0.0662804	bio18	0.332904
1	4A	27723451	-0.0558791	-0.132264	-0.271509	-0.302019	0.169439	0.363239	-0.121663	bio18	0.363239
1	4A	27724893	-0.0486279	-0.0508139	-0.155381	-0.309873	0.121212	0.274653	-0.11454	bio13	0.309873
1	4A	27724964	-0.0563067	-0.103236	-0.242632	-0.28823	0.14346	0.368733	-0.080813	bio18	0.368733
1	4A	27738877	-0.0490628	-0.113807	-0.255456	-0.282063	0.223588	0.300366	-0.0874414	bio18	0.300366
1	4A	27743607	-0.0448435	-0.195237	-0.207671	-0.188755	0.18414	0.357779	-0.115011	bio18	0.357779
1	4A	27745214	-0.0472002	-0.13992	-0.26999	-0.222607	0.172299	0.347681	-0.060516	bio18	0.347681
1	4A	27764686	-0.0503449	-0.0931247	-0.239694	-0.332619	0.240423	0.328158	-0.187487	bio13	0.332619
1	4A	27764793	-0.0484783	0.0169814	-0.0876991	-0.407271	0.0962822	0.233042	-0.209374	bio13	0.407271
1	4A	27854499	0.0498505	-0.205915	0.0697413	0.37907	0.03897	-0.0583157	-0.0534292	bio13	0.37907
1	4A	27862473	0.0498505	-0.205915	0.0697413	0.37907	0.03897	-0.0583157	-0.0534292	bio13	0.37907
1	4A	27862475	0.0498505	-0.205915	0.0697413	0.37907	0.03897	-0.0583157	-0.0534292	bio13	0.37907
1	4A	27862515	0.0498505	-0.205915	0.0697413	0.37907	0.03897	-0.0583157	-0.0534292	bio13	0.37907
1	4A	27863392	0.0470298	-0.224133	0.0835586	0.335731	0.0446586	0.00651106	-0.178641	bio13	0.335731
1	4A	27863413	0.050444	-0.243186	0.031326	0.393501	0.101281	0.0638026	-0.155882	bio13	0.393501
1	4A	27863431	0.050444	-0.243186	0.031326	0.393501	0.101281	0.0638026	-0.155882	bio13	0.393501
1	4A	28137589	0.0470507	-0.0988926	0.0331316	0.256512	0.161697	-0.0517733	-0.13302	bio13	0.256512
1	4A	28213047	0.0469013	-0.182423	0.069465	0.309546	0.0619737	-0.0531262	-0.146739	bio13	0.309546
1	4A	28240918	0.0460223	-0.100273	0.129587	0.2408	0.0646427	-0.0840704	-0.1666	bio13	0.2408
1	4A	28246598	0.0460223	-0.100273	0.129587	0.2408	0.0646427	-0.0840704	-0.1666	bio13	0.2408
1	4A	28247513	0.0460223	-0.100273	0.129587	0.2408	0.0646427	-0.0840704	-0.1666	bio13	0.2408
1	4A	28258772	0.0460223	-0.100273	0.129587	0.2408	0.0646427	-0.0840704	-0.1666	bio13	0.2408
1	4A	28258939	0.0469013	-0.182423	0.069465	0.309546	0.0619737	-0.0531262	-0.146739	bio13	0.309546
1	4A	28286495	0.0520726	-0.205861	0.00657472	0.384059	0.133409	0.00970047	-0.119659	bio13	0.384059
1	4A	28292676	0.0460223	-0.100273	0.129587	0.2408	0.0646427	-0.0840704	-0.1666	bio13	0.2408
1	4A	28297493	0.0469013	-0.182423	0.069465	0.309546	0.0619737	-0.0531262	-0.146739	bio13	0.309546
1	4A	28302922	0.0469013	-0.182423	0.069465	0.309546	0.0619737	-0.0531262	-0.146739	bio13	0.309546
1	4A	28313365	0.0460223	-0.100273	0.129587	0.2408	0.0646427	-0.0840704	-0.1666	bio13	0.2408
1	4A	28314201	0.0469013	-0.182423	0.069465	0.309546	0.0619737	-0.0531262	-0.146739	bio13	0.309546
1	4A	28314381	0.0469013	-0.182423	0.069465	0.309546	0.0619737	-0.0531262	-0.146739	bio13	0.309546
1	4A	28396853	0.0469013	-0.182423	0.069465	0.309546	0.0619737	-0.0531262	-0.146739	bio13	0.309546
1	4A	28409213	0.0460223	-0.100273	0.129587	0.2408	0.0646427	-0.0840704	-0.1666	bio13	0.2408
1	4A	28448444	0.0469013	-0.182423	0.069465	0.309546	0.0619737	-0.0531262	-0.146739	bio13	0.309546
1	4A	28554029	0.0482421	0.0169139	0.221731	0.200614	-0.000850017	-0.139349	-0.119813	bio7	0.221731
1	4A	28558789	0.0469013	-0.182423	0.069465	0.309546	0.0619737	-0.0531262	-0.146739	bio13	0.309546
1	4A	28563705	0.0488408	-0.0491249	0.172229	0.258861	-0.00863307	-0.114308	-0.0967894	bio13	0.258861
1	4A	28566371	0.0471699	-0.0295683	0.027618	0.258314	0.162344	-0.0604604	-0.0352347	bio13	0.258314
1	4A	28566378	0.0471699	-0.0295683	0.027618	0.258314	0.162344	-0.0604604	-0.0352347	bio13	0.258314
1	4A	28566417	0.0471699	-0.0295683	0.027618	0.258314	0.162344	-0.0604604	-0.0352347	bio13	0.258314
1	4A	28574745	0.0466855	0.0351326	0.0870129	0.200105	0.15843	-0.0891855	-0.0624693	bio13	0.200105
1	4A	28605533	0.0466855	0.0351326	0.0870129	0.200105	0.15843	-0.0891855	-0.0624693	bio13	0.200105
1	4A	28606461	0.0466855	0.0351326	0.0870129	0.200105	0.15843	-0.0891855	-0.0624693	bio13	0.200105
1	4A	28610031	0.0482421	0.0169139	0.221731	0.200614	-0.000850017	-0.139349	-0.119813	bio7	0.221731
1	4A	28611493	0.0471699	-0.0295683	0.027618	0.258314	0.162344	-0.0604604	-0.0352347	bio13	0.258314
1	4A	28612280	0.0488408	-0.0491249	0.172229	0.258861	-0.00863307	-0.114308	-0.0967894	bio13	0.258861
1	4A	28615390	0.0531322	-0.0563084	0.123965	0.317889	0.0486772	-0.0625966	-0.0663177	bio13	0.317889
1	4A	28615413	0.0477336	-0.000188288	0.13892	0.259566	0.00781262	-0.0815093	-0.0458854	bio13	0.259566
1	4A	28615415	0.0477336	-0.000188288	0.13892	0.259566	0.00781262	-0.0815093	-0.0458854	bio13	0.259566
1	4A	28615428	0.0477336	-0.000188288	0.13892	0.259566	0.00781262	-0.0815093	-0.0458854	bio13	0.259566
1	4A	28617911	0.0488408	-0.0491249	0.172229	0.258861	-0.00863307	-0.114308	-0.0967894	bio13	0.258861
1	4A	28617993	0.0488408	-0.0491249	0.172229	0.258861	-0.00863307	-0.114308	-0.0967894	bio13	0.258861
1	4A	28626939	0.0482421	0.0169139	0.221731	0.200614	-0.000850017	-0.139349	-0.119813	bio7	0.221731
1	4A	28649149	0.0469013	-0.182423	0.069465	0.309546	0.0619737	-0.0531262	-0.146739	bio13	0.309546
1	4A	28667814	0.0466855	0.0351326	0.0870129	0.200105	0.15843	-0.0891855	-0.0624693	bio13	0.200105
1	4A	28676622	0.0466855	0.0351326	0.0870129	0.200105	0.15843	-0.0891855	-0.0624693	bio13	0.200105
1	4A	28729191	0.0469013	-0.182423	0.069465	0.309546	0.0619737	-0.0531262	-0.146739	bio13	0.309546
1	4A	28729193	0.0469013	-0.182423	0.069465	0.309546	0.0619737	-0.0531262	-0.146739	bio13	0.309546
1	4A	29026812	0.0460223	-0.100273	0.129587	0.2408	0.0646427	-0.0840704	-0.1666	bio13	0.2408
1	4A	29294089	-0.049129	0.00677991	-0.174027	-0.243975	-0.0382407	0.0121109	0.0604736	bio13	0.243975
1	4A	29296616	-0.0479233	-0.0773449	-0.157027	-0.220544	0.0456084	0.133451	-0.0474415	bio13	0.220544
1	4A	29299933	-0.0441487	-0.0980827	-0.141719	-0.131485	0.0525225	0.115926	0.102936	bio7	0.141719
1	4A	29306887	-0.0443889	0.0138783	-0.0986104	-0.249432	0.0455001	0.0336272	0.0300791	bio13	0.249432
1	4A	29312578	-0.0449985	-0.0635776	-0.0891444	-0.196747	0.0221618	0.0775535	-0.0152862	bio13	0.196747
1	4A	29322900	-0.0481618	-0.0139851	-0.245506	-0.248024	0.111475	0.0632494	0.0279181	bio13	0.248024
1	4A	29326017	-0.0450706	-0.0784874	-0.0929938	-0.147356	0.0664085	0.110387	0.0845059	bio13	0.147356
1	4A	29326478	-0.0450268	-0.0420943	-0.199547	-0.174822	0.0731922	0.0984692	0.072645	bio7	0.199547
1	4A	29326822	-0.0470187	-0.0356412	-0.160228	-0.174181	0.0602887	0.0827038	0.137964	bio13	0.174181
1	4A	29330257	-0.0455659	-0.149432	-0.124365	-0.163828	0.00151667	0.102248	-0.0290872	bio13	0.163828
1	4A	29331777	-0.0506428	-0.0188165	-0.124702	-0.239694	0.078135	0.0791202	0.05549	bio13	0.239694
1	4A	29332061	-0.047972	-0.0813216	-0.0165776	-0.195366	0.0769168	0.161919	0.0138344	bio13	0.195366
1	4A	29338270	-0.044698	-0.0309537	-0.180447	-0.273379	0.126883	0.0919535	-0.104082	bio13	0.273379
1	4B	489118	0.0546452	-0.211595	0.040596	0.408278	0.0646427	0.0414353	-0.16153	bio13	0.408278
1	4B	489125	0.0546452	-0.211595	0.040596	0.408278	0.0646427	0.0414353	-0.16153	bio13	0.408278
1	4B	2197927	-0.0457034	-0.0892655	-0.0978602	-0.242223	0.0992501	0.144561	-0.105922	bio13	0.242223
1	4B	2198024	-0.0506304	-0.0366832	-0.0888889	-0.319362	0.0261298	0.116112	-0.143945	bio13	0.319362
1	4B	2201354	-0.0441622	0.0621912	-0.0914762	-0.297445	0.0683132	0.0827833	-0.0349765	bio13	0.297445
1	4B	2201399	-0.0495385	0.0140831	-0.113296	-0.264959	0.0887766	0.201558	-0.0359839	bio13	0.264959
1	4B	2201549	-0.0457946	-0.0276166	-0.202825	-0.294636	0.120299	0.0728944	-0.0985415	bio13	0.294636
1	4B	2224469	-0.0460945	0.0185881	-0.0632576	-0.303205	0.0393951	0.128522	-0.12026	bio13	0.303205
1	4B	2224661	-0.0466119	-0.0638555	-0.149231	-0.24849	0.123976	0.0923516	-0.016725	bio13	0.24849
1	4B	2226268	-0.0451067	-0.0702603	-0.12675	-0.242921	0.140746	0.156368	-0.105425	bio13	0.242921
1	4B	2226330	-0.0445904	-0.0341425	-0.0611973	-0.25426	0.121689	0.167714	-0.102531	bio13	0.25426
1	4B	2237030	0.0491496	-0.0265307	0.126737	0.244973	-0.103244	-0.140507	-0.124805	bio13	0.244973
1	4B	2237054	0.0491496	-0.0265307	0.126737	0.244973	-0.103244	-0.140507	-0.124805	bio13	0.244973
1	4B	2237066	0.0491496	-0.0265307	0.126737	0.244973	-0.103244	-0.140507	-0.124805	bio13	0.244973
1	4B	2408400	0.0520726	-0.205861	0.00657472	0.384059	0.133409	0.00970047	-0.119659	bio13	0.384059
1	4B	3319143	0.0500635	-0.111995	0.0775391	0.298224	0.128456	-0.0296758	-0.142323	bio13	0.298224
1	4B	3810812	0.045773	-0.00717268	0.0896502	0.253533	-0.0443979	-0.072067	-0.0428222	bio13	0.253533
1	4B	3861014	0.0472766	0.166868	0.239002	0.152686	-0.0918672	-0.155556	-0.0308965	bio7	0.239002
1	4B	3899168	0.0472766	0.166868	0.239002	0.152686	-0.0918672	-0.155556	-0.0308965	bio7	0.239002
1	4B	3945956	0.0470033	0.0142382	0.120085	0.269711	-0.0261582	-0.135225	0.0448718	bio13	0.269711
1	4B	6471636	0.052775	-0.0563084	0.123965	0.317889	0.0486772	-0.0625966	-0.0663177	bio13	0.317889
1	4B	6475989	0.0514172	0.0155623	0.179645	0.248462	0.0524301	-0.0927688	-0.092734	bio13	0.248462
1	4B	6476444	0.052775	-0.0563084	0.123965	0.317889	0.0486772	-0.0625966	-0.0663177	bio13	0.317889
1	4B	6476726	0.0514172	0.0155623	0.179645	0.248462	0.0524301	-0.0927688	-0.092734	bio13	0.248462
1	4B	6485927	0.0514172	0.0155623	0.179645	0.248462	0.0524301	-0.0927688	-0.092734	bio13	0.248462
1	4B	6495279	0.0478935	-0.0355857	0.129587	0.272544	0.0829617	-0.0215246	-0.08752	bio13	0.272544
1	4B	6498689	0.0514172	0.0155623	0.179645	0.248462	0.0524301	-0.0927688	-0.092734	bio13	0.248462
1	4B	6501710	0.052775	-0.0563084	0.123965	0.317889	0.0486772	-0.0625966	-0.0663177	bio13	0.317889
1	4B	6501725	0.0473367	-0.000188288	0.13892	0.259566	0.00781262	-0.0815093	-0.0458854	bio13	0.259566
1	4B	6502057	0.0458018	0.0730823	0.196632	0.186198	0.0154361	-0.111752	-0.0759367	bio7	0.196632
1	4B	6503055	0.052775	-0.0563084	0.123965	0.317889	0.0486772	-0.0625966	-0.0663177	bio13	0.317889
1	4B	6503137	0.0458666	0.00345194	0.143406	0.250295	-0.0365155	-0.100553	-0.0476378	bio13	0.250295
1	4B	6503630	0.046908	-0.000188288	0.13892	0.259566	0.00781262	-0.0815093	-0.0458854	bio13	0.259566
1	4B	6503878	0.052775	-0.0563084	0.123965	0.317889	0.0486772	-0.0625966	-0.0663177	bio13	0.317889
1	4B	6503968	0.0458018	0.0730823	0.196632	0.186198	0.0154361	-0.111752	-0.0759367	bio7	0.196632
1	4B	6505571	0.0473367	-0.000188288	0.13892	0.259566	0.00781262	-0.0815093	-0.0458854	bio13	0.259566
1	4B	6508149	0.052775	-0.0563084	0.123965	0.317889	0.0486772	-0.0625966	-0.0663177	bio13	0.317889
1	4B	6513423	0.046908	-0.000188288	0.13892	0.259566	0.00781262	-0.0815093	-0.0458854	bio13	0.259566
1	4B	6519068	0.0500635	-0.111995	0.0775391	0.298224	0.128456	-0.0296758	-0.142323	bio13	0.298224
1	4B	6520542	0.0458018	0.0730823	0.196632	0.186198	0.0154361	-0.111752	-0.0759367	bio7	0.196632
1	4B	6524905	0.052775	-0.0563084	0.123965	0.317889	0.0486772	-0.0625966	-0.0663177	bio13	0.317889
1	4B	6525553	0.0514172	0.0155623	0.179645	0.248462	0.0524301	-0.0927688	-0.092734	bio13	0.248462
1	4B	6526186	0.0460529	-0.00700302	0.027618	0.248462	0.131812	-0.0704014	-0.0456628	bio13	0.248462
1	4B	6530124	0.0520726	-0.205861	0.00657472	0.384059	0.133409	0.00970047	-0.119659	bio13	0.384059
1	4B	6531478	0.0500635	-0.111995	0.0775391	0.298224	0.128456	-0.0296758	-0.142323	bio13	0.298224
1	4B	6540818	0.0500635	-0.111995	0.0775391	0.298224	0.128456	-0.0296758	-0.142323	bio13	0.298224
1	4B	6549763	0.0520726	-0.205861	0.00657472	0.384059	0.133409	0.00970047	-0.119659	bio13	0.384059
1	4B	6582510	0.0500635	-0.111995	0.0775391	0.298224	0.128456	-0.0296758	-0.142323	bio13	0.298224
1	4B	6582516	0.0500635	-0.111995	0.0775391	0.298224	0.128456	-0.0296758	-0.142323	bio13	0.298224
1	4B	6583975	0.0500635	-0.111995	0.0775391	0.298224	0.128456	-0.0296758	-0.142323	bio13	0.298224
1	4B	6584246	0.0520726	-0.205861	0.00657472	0.384059	0.133409	0.00970047	-0.119659	bio13	0.384059
1	4B	6584333	-0.0461591	-0.13138	-0.160409	-0.252309	0.214514	0.294402	-0.143367	bio18	0.294402
1	4B	6585033	0.0520726	-0.205861	0.00657472	0.384059	0.133409	0.00970047	-0.119659	bio13	0.384059
1	4B	6585096	0.0520726	-0.205861	0.00657472	0.384059	0.133409	0.00970047	-0.119659	bio13	0.384059
1	4B	6585129	0.0520726	-0.205861	0.00657472	0.384059	0.133409	0.00970047	-0.119659	bio13	0.384059
1	4B	6585131	0.0520726	-0.205861	0.00657472	0.384059	0.133409	0.00970047	-0.119659	bio13	0.384059
1	4B	6587480	0.0500635	-0.111995	0.0775391	0.298224	0.128456	-0.0296758	-0.142323	bio13	0.298224
1	4B	6587836	0.0500635	-0.111995	0.0775391	0.298224	0.128456	-0.0296758	-0.142323	bio13	0.298224
1	4B	6587837	0.0500635	-0.111995	0.0775391	0.298224	0.128456	-0.0296758	-0.142323	bio13	0.298224
1	4B	6589465	0.0500635	-0.111995	0.0775391	0.298224	0.128456	-0.0296758	-0.142323	bio13	0.298224
1	4B	6591679	0.0500635	-0.111995	0.0775391	0.298224	0.128456	-0.0296758	-0.142323	bio13	0.298224
1	4B	6592970	0.0500635	-0.111995	0.0775391	0.298224	0.128456	-0.0296758	-0.142323	bio13	0.298224
1	4B	6594583	0.0520726	-0.205861	0.00657472	0.384059	0.133409	0.00970047	-0.119659	bio13	0.384059
1	4B	6594778	0.0500635	-0.111995	0.0775391	0.298224	0.128456	-0.0296758	-0.142323	bio13	0.298224
1	4B	9207507	0.0461893	-0.116821	0.120317	0.313593	0.089068	0.00954112	-0.0815818	bio13	0.313593
1	4B	11072992	-0.05745	0.0530326	-0.0997428	-0.308354	-0.0287325	0.0928115	0.153677	bio13	0.308354
1	4B	14961296	-0.0477113	0.200309	-0.0127452	-0.361224	-0.0844786	0.008538	0.0817637	bio13	0.361224
1	4B	15075127	0.0494302	-0.121639	-0.0457466	0.318666	0.102356	-0.06149	-0.0635931	bio13	0.318666
1	4B	15075142	0.0494302	-0.121639	-0.0457466	0.318666	0.102356	-0.06149	-0.0635931	bio13	0.318666
1	4B	15075216	0.0494302	-0.121639	-0.0457466	0.318666	0.102356	-0.06149	-0.0635931	bio13	0.318666
1	4B	15131292	0.0468954	-0.190237	-0.00185005	0.318666	0.123775	0.0111557	-0.150975	bio13	0.318666
1	4B	21548162	-0.0443331	-0.0142382	-0.266407	-0.209237	0.106479	0.110526	0.0839144	bio7	0.266407
1	4B	21631648	-0.0446057	0.133512	-0.0956979	-0.37482	0.101125	-0.000622082	-0.00651537	bio13	0.37482
1	4B	25232194	0.0460223	-0.100273	0.129587	0.2408	0.0646427	-0.0840704	-0.1666	bio13	0.2408
1	4B	25389437	0.0469013	-0.182423	0.069465	0.309546	0.0619737	-0.0531262	-0.146739	bio13	0.309546
1	4B	25390102	0.0469013	-0.182423	0.069465	0.309546	0.0619737	-0.0531262	-0.146739	bio13	0.309546
1	4B	25393244	0.0469013	-0.182423	0.069465	0.309546	0.0619737	-0.0531262	-0.146739	bio13	0.309546
1	4B	25393848	0.0460223	-0.100273	0.129587	0.2408	0.0646427	-0.0840704	-0.1666	bio13	0.2408
1	5A	4357630	-0.0468968	-0.155656	-0.270091	-0.173591	0.256836	0.221154	0.0168642	bio7	0.270091
1	5A	6468110	-0.045675	0.0426536	-0.296263	-0.381902	0.157608	0.104413	-0.0816079	bio13	0.381902
1	5A	6492455	-0.046097	0.0193545	-0.28601	-0.378697	0.167967	0.165057	-0.148042	bio13	0.378697
1	5A	6492458	-0.046097	0.0193545	-0.28601	-0.378697	0.167967	0.165057	-0.148042	bio13	0.378697
1	5A	14320741	0.0469013	-0.182423	0.069465	0.309546	0.0619737	-0.0531262	-0.146739	bio13	0.309546
1	5A	18603411	0.0467865	-0.164682	0.00887824	0.333279	0.100006	-0.0025786	-0.105423	bio13	0.333279
1	5A	19849641	0.0455497	0.045575	0.124649	0.223527	0.0123408	-0.164218	-0.100874	bio13	0.223527
1	5B	2856662	0.0469013	-0.182423	0.069465	0.309546	0.0619737	-0.0531262	-0.146739	bio13	0.309546
1	5B	3085951	0.0469013	-0.182423	0.069465	0.309546	0.0619737	-0.0531262	-0.146739	bio13	0.309546
1	5B	4775334	0.0460223	-0.100273	0.129587	0.2408	0.0646427	-0.0840704	-0.1666	bio13	0.2408
1	5B	5419795	-0.0474174	-0.1466	-0.191681	-0.173664	0.230715	0.204483	0.0360311	bio14	0.230715
1	5B	5492810	-0.0449176	-0.140333	-0.199405	-0.166063	0.213755	0.187801	0.0340197	bio14	0.213755
1	5B	5492811	-0.0449176	-0.140333	-0.199405	-0.166063	0.213755	0.187801	0.0340197	bio14	0.213755
1	5B	7542483	0.0453905	-0.0545594	0.0904672	0.29953	0.0332814	-0.0324622	-0.00998299	bio13	0.29953
1	5B	11170277	0.0563613	-0.0145248	0.157397	0.253936	-0.0147394	-0.144545	-0.176159	bio13	0.253936
1	5B	18521665	0.0489206	0.0795606	0.073671	0.191275	0.0765288	-0.186354	-0.0175839	bio13	0.191275
1	5B	18527069	0.0460258	0.0221713	0.17291	0.193336	0.104685	-0.142087	-0.0530855	bio13	0.193336
1	5B	18527229	0.0479351	0.0626509	0.0637881	0.190639	0.162366	-0.201906	-0.0233143	bio18	0.201906
1	5B	18529872	0.0514937	-0.0393624	0.0957864	0.30335	0.129866	-0.084646	-0.0451946	bio13	0.30335
1	5B	18530339	0.0510818	0.0226858	0.175556	0.249079	0.050058	-0.168682	-0.00940327	bio13	0.249079
1	5B	18546617	0.0460303	-0.026262	0.239783	0.236197	-0.0235084	-0.132936	-0.0715104	bio7	0.239783
1	5B	18546671	0.0453864	-0.0178936	0.127203	0.233477	0.0368737	-0.164099	-0.00930659	bio13	0.233477
1	5B	18547299	0.0547679	-0.0302304	0.213676	0.296875	0.0462629	-0.159004	-0.0276424	bio13	0.296875
1	5B	20866161	0.0458666	0.00345194	0.143406	0.250295	-0.0365155	-0.100553	-0.0476378	bio13	0.250295
1	5B	22820947	0.0461547	-0.0973716	0.0508313	0.308703	-0.0433671	-0.13375	0.0425498	bio13	0.308703
1	5B	22820951	0.048112	-0.0788529	0.0425858	0.323611	-0.0779698	-0.165164	0.0889297	bio13	0.323611
1	6A	2272740	-0.0443975	-0.0445797	-0.0371691	-0.298508	0.0689962	0.123239	-0.174547	bio13	0.298508
1	6A	2505803	0.0581098	-0.122958	0.00627895	0.434814	-0.0850604	-0.134862	0.0988503	bio13	0.434814
1	6A	6478353	0.0520726	-0.205861	0.00657472	0.384059	0.133409	0.00970047	-0.119659	bio13	0.384059
1	6A	15826406	0.045481	0.14024	0.230367	0.181239	-0.251147	-0.265916	0.0601786	bio18	0.265916
1	6A	20832067	0.0478691	-0.143899	0.0535739	0.319066	0.00357956	-0.101053	-0.063912	bio13	0.319066
1	6A	20832888	0.0473368	-0.0713766	0.111193	0.2567	0.0105271	-0.127001	-0.0891846	bio13	0.2567
1	6A	20835255	0.0473368	-0.0713766	0.111193	0.2567	0.0105271	-0.127001	-0.0891846	bio13	0.2567
1	6A	20835363	0.0473368	-0.0713766	0.111193	0.2567	0.0105271	-0.127001	-0.0891846	bio13	0.2567
1	6A	20835382	0.0482559	0.0951617	0.209649	0.131633	-0.0935441	-0.250686	-0.0919704	bio18	0.250686
1	6A	20835774	0.0473368	-0.0713766	0.111193	0.2567	0.0105271	-0.127001	-0.0891846	bio13	0.2567
1	6A	20841030	0.0473368	-0.0713766	0.111193	0.2567	0.0105271	-0.127001	-0.0891846	bio13	0.2567
1	6A	20841250	0.0473368	-0.0713766	0.111193	0.2567	0.0105271	-0.127001	-0.0891846	bio13	0.2567
1	6A	20842571	0.0473368	-0.0713766	0.111193	0.2567	0.0105271	-0.127001	-0.0891846	bio13	0.2567
1	6A	20842597	0.0473368	-0.0713766	0.111193	0.2567	0.0105271	-0.127001	-0.0891846	bio13	0.2567
1	6A	20842605	0.0473368	-0.0713766	0.111193	0.2567	0.0105271	-0.127001	-0.0891846	bio13	0.2567
1	6A	20843300	0.0478691	-0.143899	0.0535739	0.319066	0.00357956	-0.101053	-0.063912	bio13	0.319066
1	6A	20844030	0.0460223	-0.100273	0.129587	0.2408	0.0646427	-0.0840704	-0.1666	bio13	0.2408
1	6A	20844588	0.0473368	-0.0713766	0.111193	0.2567	0.0105271	-0.127001	-0.0891846	bio13	0.2567
1	6A	20854347	0.0507735	-0.0792119	0.0609898	0.308667	0.0646427	-0.0795141	-0.0598566	bio13	0.308667
1	6A	20854350	0.0507735	-0.0792119	0.0609898	0.308667	0.0646427	-0.0795141	-0.0598566	bio13	0.308667
1	6A	20854364	0.0493974	0.0010166	0.0856131	0.274389	-0.0510461	-0.0892038	-0.0453452	bio13	0.274389
1	6A	20868364	0.0521455	0.0356949	0.159421	0.239286	-0.0895265	-0.180058	-0.0511459	bio13	0.239286
1	6A	20879244	0.0482559	0.0951617	0.209649	0.131633	-0.0935441	-0.250686	-0.0919704	bio18	0.250686
1	6A	20879285	0.0478691	-0.143899	0.0535739	0.319066	0.00357956	-0.101053	-0.063912	bio13	0.319066
1	6A	20879525	0.0479426	0.0457042	0.166186	0.171729	-0.103604	-0.233185	-0.0705496	bio18	0.233185
1	6A	20880690	0.0482559	0.0951617	0.209649	0.131633	-0.0935441	-0.250686	-0.0919704	bio18	0.250686
1	6A	20881037	0.0473368	-0.0713766	0.111193	0.2567	0.0105271	-0.127001	-0.0891846	bio13	0.2567
1	6A	20881878	0.0473368	-0.0713766	0.111193	0.2567	0.0105271	-0.127001	-0.0891846	bio13	0.2567
1	6A	20882594	0.0473368	-0.0713766	0.111193	0.2567	0.0105271	-0.127001	-0.0891846	bio13	0.2567
1	6A	20883478	0.0521455	0.0356949	0.159421	0.239286	-0.0895265	-0.180058	-0.0511459	bio13	0.239286
1	6A	20883479	0.0521455	0.0356949	0.159421	0.239286	-0.0895265	-0.180058	-0.0511459	bio13	0.239286
1	6A	20883671	0.0499302	0.0970956	0.172078	0.163468	-0.0550922	-0.216073	-0.0673278	bio18	0.216073
1	6A	20885170	0.0499302	0.0970956	0.172078	0.163468	-0.0550922	-0.216073	-0.0673278	bio18	0.216073
1	6A	20885311	0.0478691	-0.143899	0.0535739	0.319066	0.00357956	-0.101053	-0.063912	bio13	0.319066
1	6A	20886615	0.0473368	-0.0713766	0.111193	0.2567	0.0105271	-0.127001	-0.0891846	bio13	0.2567
1	6A	20887025	0.0479426	0.0457042	0.166186	0.171729	-0.103604	-0.233185	-0.0705496	bio18	0.233185
1	6A	20887689	0.0473368	-0.0713766	0.111193	0.2567	0.0105271	-0.127001	-0.0891846	bio13	0.2567
1	6A	20887731	0.0473368	-0.0713766	0.111193	0.2567	0.0105271	-0.127001	-0.0891846	bio13	0.2567
1	6A	20887901	0.0473368	-0.0713766	0.111193	0.2567	0.0105271	-0.127001	-0.0891846	bio13	0.2567
1	6A	20888222	0.0478691	-0.143899	0.0535739	0.319066	0.00357956	-0.101053	-0.063912	bio13	0.319066
1	6A	20889370	0.0478691	-0.143899	0.0535739	0.319066	0.00357956	-0.101053	-0.063912	bio13	0.319066
1	6A	20891255	0.0473368	-0.0713766	0.111193	0.2567	0.0105271	-0.127001	-0.0891846	bio13	0.2567
1	6A	20893283	0.0465597	0.0219263	0.1116	0.190103	-0.00315358	-0.20315	-0.0400591	bio18	0.20315
1	6A	20893461	0.0521455	0.0356949	0.159421	0.239286	-0.0895265	-0.180058	-0.0511459	bio13	0.239286
1	6A	20905964	0.0473368	-0.0713766	0.111193	0.2567	0.0105271	-0.127001	-0.0891846	bio13	0.2567
1	6A	20910841	0.0478691	-0.143899	0.0535739	0.319066	0.00357956	-0.101053	-0.063912	bio13	0.319066
1	6A	20912359	0.0559975	0.114626	0.24495	0.18297	-0.16974	-0.279705	-0.0587023	bio18	0.279705
1	6A	20913344	0.046932	0.0253225	0.118102	0.236306	-0.143064	-0.177936	-0.00620505	bio13	0.236306
1	6A	20915438	0.0478691	-0.143899	0.0535739	0.319066	0.00357956	-0.101053	-0.063912	bio13	0.319066
1	6A	20915530	0.0469013	-0.182423	0.069465	0.309546	0.0619737	-0.0531262	-0.146739	bio13	0.309546
1	6A	20915596	0.0473368	-0.0713766	0.111193	0.2567	0.0105271	-0.127001	-0.0891846	bio13	0.2567
1	6A	20915730	0.0479426	0.0457042	0.166186	0.171729	-0.103604	-0.233185	-0.0705496	bio18	0.233185
1	6A	20916102	0.0479426	0.0457042	0.166186	0.171729	-0.103604	-0.233185	-0.0705496	bio18	0.233185
1	6A	22492172	0.0462944	-0.164682	0.00887824	0.333279	0.100006	-0.0025786	-0.105423	bio13	0.333279
1	6A	24264317	-0.0501484	-0.00850178	-0.182881	-0.292006	0.20337	0.153623	-0.0119749	bio13	0.292006
1	6A	24264322	-0.0514945	-0.00895076	-0.183892	-0.309687	0.181481	0.145784	-0.0346988	bio13	0.309687
1	6A	24264348	-0.0509627	0.0112382	-0.204034	-0.340117	0.142457	0.0618714	-0.0359021	bio13	0.340117
1	6A	24264416	-0.0483409	-0.00451265	-0.095465	-0.267383	0.0869499	0.135077	0.0200268	bio13	0.267383
1	6B	1197436	0.0507325	-0.0402308	0.0379787	0.311217	-0.139948	-0.135133	-0.0203011	bio13	0.311217
1	6B	1220454	0.0507325	-0.0402308	0.0379787	0.311217	-0.139948	-0.135133	-0.0203011	bio13	0.311217
1	6B	1230186	0.0507325	-0.0402308	0.0379787	0.311217	-0.139948	-0.135133	-0.0203011	bio13	0.311217
1	6B	15248916	0.0469013	-0.182423	0.069465	0.309546	0.0619737	-0.0531262	-0.146739	bio13	0.309546
1	6B	15455763	0.0460223	-0.100273	0.129587	0.2408	0.0646427	-0.0840704	-0.1666	bio13	0.2408
1	7A	1128034	0.049913	-0.252301	0.137908	0.475731	0.0408582	0.0510492	-0.0558358	bio13	0.475731
1	7A	1448662	0.0486795	-0.212943	0.145184	0.399122	0.0368642	0.0236857	-0.111918	bio13	0.399122
1	7A	1457631	0.0517296	-0.182795	0.142081	0.397409	0.02034	-0.0276232	-0.0960591	bio13	0.397409
1	7A	1457764	0.0470723	-0.290394	0.0860182	0.409411	0.10172	0.0438399	-0.180077	bio13	0.409411
1	7A	1478750	-0.0484912	0.0957332	-0.125484	-0.312604	0.0488804	0.0852815	0.0430718	bio13	0.312604
1	7A	1866974	0.0491922	0.0369466	0.0606938	0.226535	-0.0285574	-0.121124	-0.0465666	bio13	0.226535
1	7A	1868185	0.0520726	-0.205861	0.00657472	0.384059	0.133409	0.00970047	-0.119659	bio13	0.384059
1	7A	1870022	0.046963	-0.00144854	0.081462	0.261398	-0.00371355	-0.0696823	-0.0131498	bio13	0.261398
1	7A	2259632	0.0476489	0.103882	0.199137	0.193966	-0.0391563	-0.156887	0.01808	bio7	0.199137
1	7A	2262359	0.046712	0.0512514	0.0808128	0.265616	0.0253427	-0.120901	0.104303	bio13	0.265616
1	7A	2276395	0.0489575	0.0483673	0.16612	0.213151	-0.00587592	-0.12196	-0.0342573	bio13	0.213151
1	7A	2276418	0.0463385	-0.0279581	0.0991029	0.234806	0.0368642	-0.0819752	-0.0599093	bio13	0.234806
1	7A	2277701	0.0457885	-0.102063	0.0612412	0.312964	-0.0247187	-0.0545757	-0.0378614	bio13	0.312964
1	7A	2279359	0.0534349	0.0406762	0.122281	0.284154	-0.0488015	-0.149225	0.0409003	bio13	0.284154
1	7A	2279991	0.0489627	0.0699438	0.128187	0.210624	0.0626585	-0.111019	-0.00188021	bio13	0.210624
1	7A	2336060	0.0461957	0.0191529	0.124139	0.223358	-0.0448554	-0.138468	-0.0124842	bio13	0.223358
1	7A	2344885	0.0475801	0.0237662	0.142332	0.238799	-0.0298749	-0.134403	0.00608127	bio13	0.238799
1	7A	2401545	0.050507	-0.0400795	0.187446	0.322629	-0.13075	-0.102636	0.00480241	bio13	0.322629
1	7A	2401977	0.0458935	0.0385285	0.192364	0.176699	-0.101032	-0.176575	-0.0822156	bio7	0.192364
1	7A	2436044	0.0480565	0.100836	0.0853341	0.317747	-0.083926	-0.14892	0.178811	bio13	0.317747
1	7A	2576456	-0.0479078	-0.026724	-0.178552	-0.261799	0.0292929	0.121599	-0.000271403	bio13	0.261799
1	7A	2577605	-0.0465106	0.170958	-0.0190019	-0.381053	-0.0287325	0.0323817	0.00639633	bio13	0.381053
1	7A	2949934	0.0482422	0.0393369	0.156099	0.159825	-0.0349815	-0.131632	-0.187546	bio19	0.187546
1	7A	3021019	0.050497	0.0366232	0.129587	0.193731	0.00968588	-0.106852	-0.164862	bio13	0.193731
1	7A	3137202	0.0516082	-0.0370901	0.142565	0.253388	-0.0758025	-0.0857272	-0.178042	bio13	0.253388
1	7A	3181475	0.0465509	0.0080405	0.112902	0.172933	0.0829617	-0.114308	-0.160082	bio13	0.172933
1	7A	3219485	0.0476621	-0.0656727	0.125879	0.23259	-0.00252675	-0.093183	-0.173262	bio13	0.23259
1	7A	3253202	0.0486866	-0.144753	0.0654279	0.300608	-0.0111568	-0.0630476	-0.153992	bio13	0.300608
1	7A	3254704	0.0465509	0.0080405	0.112902	0.172933	0.0829617	-0.114308	-0.160082	bio13	0.172933
1	7A	3265643	0.0465509	0.0080405	0.112902	0.172933	0.0829617	-0.114308	-0.160082	bio13	0.172933
1	7A	3265691	0.0465509	0.0080405	0.112902	0.172933	0.0829617	-0.114308	-0.160082	bio13	0.172933
1	7A	3268231	0.0476621	-0.0656727	0.125879	0.23259	-0.00252675	-0.093183	-0.173262	bio13	0.23259
1	7A	5278255	-0.0459437	0.130772	-0.0715446	-0.259138	0.0391197	0.0880694	0.164514	bio13	0.259138
1	7A	5321240	-0.0470613	0.159003	-0.0553081	-0.335829	0.0734975	0.0686364	0.0711056	bio13	0.335829
1	7A	5452212	-0.0467243	-0.0603584	-0.109466	-0.233246	0.256836	0.224241	-0.00674786	bio14	0.256836
1	7A	6201018	-0.044726	0.247958	-0.0749228	-0.346948	-0.107233	-0.021946	0.174188	bio13	0.346948
1	7A	11623345	-0.0445323	0.0638825	-0.0169419	-0.360493	0.122541	0.264213	-0.237323	bio13	0.360493
1	7A	11625024	-0.0476129	0.0381245	-0.0206319	-0.38112	0.223885	0.265217	-0.222713	bio13	0.38112
1	7A	11625368	-0.0472859	0.038006	-0.0478359	-0.330779	0.240705	0.282025	-0.128951	bio13	0.330779
1	7A	11628277	-0.0456145	0.136376	-0.0893524	-0.320985	0.175718	0.185788	0.0333175	bio13	0.320985
1	7A	11631887	-0.0441612	0.0720545	0.000980455	-0.323263	0.160078	0.222186	-0.100729	bio13	0.323263
1	7A	11637528	-0.0443974	0.0539546	0.020279	-0.366136	0.14346	0.221004	-0.217712	bio13	0.366136
1	7A	11644305	-0.0470955	-0.0350664	-0.0528617	-0.342793	0.156482	0.252581	-0.256319	bio13	0.342793
1	7A	11644315	-0.0442592	0.0266869	-0.0261752	-0.338708	0.149971	0.247944	-0.21694	bio13	0.338708
1	7A	11650714	-0.0468353	0.0503637	0.0055134	-0.392994	0.13446	0.231742	-0.256335	bio13	0.392994
1	7A	11654271	-0.0468791	-0.0107043	-0.0911953	-0.304451	0.180299	0.245239	-0.127587	bio13	0.304451
1	7A	11658036	-0.0466413	0.0195423	-0.0450902	-0.326459	0.0898337	0.202941	-0.148048	bio13	0.326459
1	7A	11663721	-0.0483117	-0.0557961	-0.0627846	-0.277529	0.24727	0.335016	-0.140006	bio18	0.335016
1	7A	11679754	-0.0451503	0.0155624	-0.0696142	-0.327618	0.141528	0.182121	-0.131112	bio13	0.327618
1	7A	11685044	-0.0452998	0.0358	-0.0132361	-0.311272	0.129977	0.213111	-0.0987456	bio13	0.311272
1	7A	11685159	-0.0449771	-0.0477097	-0.068764	-0.297829	0.280094	0.331677	-0.207972	bio18	0.331677
1	7A	11685166	-0.0449771	-0.0477097	-0.068764	-0.297829	0.280094	0.331677	-0.207972	bio18	0.331677
1	7A	11688768	-0.0463361	0.0169814	-0.0468393	-0.330191	0.207882	0.261319	-0.161416	bio13	0.330191
1	7A	11689010	-0.0476796	0.0185417	-0.066889	-0.362418	0.081468	0.189955	-0.205902	bio13	0.362418
1	7A	14564228	0.0459456	-0.125493	0.171562	0.283099	-0.116621	-0.0559317	-0.163306	bio13	0.283099
1	7A	14578757	0.0464554	-0.0590771	0.248325	0.244472	-0.094452	-0.0396756	-0.165311	bio7	0.248325
1	7A	14667395	0.0469013	-0.182423	0.069465	0.309546	0.0619737	-0.0531262	-0.146739	bio13	0.309546
1	7A	14991003	0.0469013	-0.182423	0.069465	0.309546	0.0619737	-0.0531262	-0.146739	bio13	0.309546
1	7A	15009836	0.0483994	-0.192038	-0.0391256	0.343148	0.0463238	0.0207248	-0.158923	bio13	0.343148
1	7A	15081823	0.0504712	-0.0115564	0.102426	0.210572	-0.0612085	-0.22159	-0.154224	bio18	0.22159
1	7A	15349233	0.0469013	-0.182423	0.069465	0.309546	0.0619737	-0.0531262	-0.146739	bio13	0.309546
1	7A	15474235	0.0469013	-0.182423	0.069465	0.309546	0.0619737	-0.0531262	-0.146739	bio13	0.309546
1	7A	15512094	0.0469013	-0.182423	0.069465	0.309546	0.0619737	-0.0531262	-0.146739	bio13	0.309546
1	7A	15921866	0.0469013	-0.182423	0.069465	0.309546	0.0619737	-0.0531262	-0.146739	bio13	0.309546
1	7A	16279987	0.0469013	-0.182423	0.069465	0.309546	0.0619737	-0.0531262	-0.146739	bio13	0.309546
1	7A	16280813	0.0469013	-0.182423	0.069465	0.309546	0.0619737	-0.0531262	-0.146739	bio13	0.309546
1	7A	16286063	0.0469013	-0.182423	0.069465	0.309546	0.0619737	-0.0531262	-0.146739	bio13	0.309546
1	7A	16303764	0.0469013	-0.182423	0.069465	0.309546	0.0619737	-0.0531262	-0.146739	bio13	0.309546
1	7A	16407406	0.0467146	0.00710384	0.159553	0.167473	0.0275929	-0.123142	-0.181339	bio19	0.181339
1	7A	16591811	0.0463723	-0.0934941	0.036354	0.269607	0.0842807	-0.121847	-0.0436107	bio13	0.269607
1	7A	16901113	0.050694	-0.214838	0.0807568	0.370877	-0.0550922	-0.125249	-0.123019	bio13	0.370877
1	7A	16901662	0.0556645	-0.198907	0.0818314	0.371932	-0.0179157	-0.0884138	-0.179315	bio13	0.371932
1	7A	16901704	0.0504036	-0.161951	0.0887997	0.321803	-0.0574836	-0.104781	-0.169496	bio13	0.321803
1	7A	16902735	0.0556645	-0.198907	0.0818314	0.371932	-0.0179157	-0.0884138	-0.179315	bio13	0.371932
1	7A	16906345	0.0556645	-0.198907	0.0818314	0.371932	-0.0179157	-0.0884138	-0.179315	bio13	0.371932
1	7A	16908486	0.0556645	-0.198907	0.0818314	0.371932	-0.0179157	-0.0884138	-0.179315	bio13	0.371932
1	7A	16908644	0.0504036	-0.161951	0.0887997	0.321803	-0.0574836	-0.104781	-0.169496	bio13	0.321803
1	7A	16908668	0.0504036	-0.161951	0.0887997	0.321803	-0.0574836	-0.104781	-0.169496	bio13	0.321803
1	7A	16908757	0.0556645	-0.198907	0.0818314	0.371932	-0.0179157	-0.0884138	-0.179315	bio13	0.371932
1	7A	16909699	0.0556645	-0.198907	0.0818314	0.371932	-0.0179157	-0.0884138	-0.179315	bio13	0.371932
1	7A	16909771	0.0463289	-0.201064	0.0758218	0.321803	0.0218985	-0.0575609	-0.161096	bio13	0.321803
1	7A	16909896	0.0473274	-0.148028	0.0876317	0.28869	-0.017805	-0.0873999	-0.153361	bio13	0.28869
1	7A	16910613	0.0504036	-0.161951	0.0887997	0.321803	-0.0574836	-0.104781	-0.169496	bio13	0.321803
1	7A	16910642	0.0504036	-0.161951	0.0887997	0.321803	-0.0574836	-0.104781	-0.169496	bio13	0.321803
1	7A	16910692	0.0504036	-0.161951	0.0887997	0.321803	-0.0574836	-0.104781	-0.169496	bio13	0.321803
1	7A	16910703	0.0504036	-0.161951	0.0887997	0.321803	-0.0574836	-0.104781	-0.169496	bio13	0.321803
1	7A	16910707	0.0504036	-0.161951	0.0887997	0.321803	-0.0574836	-0.104781	-0.169496	bio13	0.321803
1	7A	16910714	0.0504036	-0.161951	0.0887997	0.321803	-0.0574836	-0.104781	-0.169496	bio13	0.321803
1	7A	16910731	0.0504036	-0.161951	0.0887997	0.321803	-0.0574836	-0.104781	-0.169496	bio13	0.321803
1	7A	16911172	0.0496578	-0.193543	0.0721138	0.340959	0.0157922	-0.0733009	-0.163413	bio13	0.340959
1	7A	16911206	0.0496578	-0.193543	0.0721138	0.340959	0.0157922	-0.0733009	-0.163413	bio13	0.340959
1	7A	16911240	0.0463289	-0.201064	0.0758218	0.321803	0.0218985	-0.0575609	-0.161096	bio13	0.321803
1	7A	16911326	0.0556645	-0.198907	0.0818314	0.371932	-0.0179157	-0.0884138	-0.179315	bio13	0.371932
1	7A	16911408	0.0556645	-0.198907	0.0818314	0.371932	-0.0179157	-0.0884138	-0.179315	bio13	0.371932
1	7A	16911735	0.0535108	-0.175872	0.0371686	0.378073	-0.0443979	-0.0693611	-0.147054	bio13	0.378073
1	7A	16912187	0.0531727	-0.187525	0.0795297	0.342601	0.0218985	-0.0704014	-0.163848	bio13	0.342601
1	7A	16912189	0.0531727	-0.187525	0.0795297	0.342601	0.0218985	-0.0704014	-0.163848	bio13	0.342601
1	7A	16912319	0.0556645	-0.198907	0.0818314	0.371932	-0.0179157	-0.0884138	-0.179315	bio13	0.371932
1	7A	16912418	0.0556645	-0.198907	0.0818314	0.371932	-0.0179157	-0.0884138	-0.179315	bio13	0.371932
1	7A	16912480	0.0556645	-0.198907	0.0818314	0.371932	-0.0179157	-0.0884138	-0.179315	bio13	0.371932
1	7A	16912520	0.0504036	-0.161951	0.0887997	0.321803	-0.0574836	-0.104781	-0.169496	bio13	0.321803
1	7A	16912558	0.0504036	-0.161951	0.0887997	0.321803	-0.0574836	-0.104781	-0.169496	bio13	0.321803
1	7A	16913029	0.0504036	-0.161951	0.0887997	0.321803	-0.0574836	-0.104781	-0.169496	bio13	0.321803
1	7A	16928409	0.0496578	-0.193543	0.0721138	0.340959	0.0157922	-0.0733009	-0.163413	bio13	0.340959
1	7A	16928998	0.0504036	-0.161951	0.0887997	0.321803	-0.0574836	-0.104781	-0.169496	bio13	0.321803
1	7A	16933632	0.0496578	-0.193543	0.0721138	0.340959	0.0157922	-0.0733009	-0.163413	bio13	0.340959
1	7A	16933633	0.0496578	-0.193543	0.0721138	0.340959	0.0157922	-0.0733009	-0.163413	bio13	0.340959
1	7A	16933891	0.0472521	-0.171279	0.0222767	0.349624	-0.00696343	-0.050939	-0.128246	bio13	0.349624
1	7A	16961856	0.0504036	-0.161951	0.0887997	0.321803	-0.0574836	-0.104781	-0.169496	bio13	0.321803
1	7A	16975744	0.0500492	-0.161951	0.0887997	0.321803	-0.0574836	-0.104781	-0.169496	bio13	0.321803
1	7A	16978636	0.0556645	-0.198907	0.0818314	0.371932	-0.0179157	-0.0884138	-0.179315	bio13	0.371932
1	7A	16981093	0.0473274	-0.148028	0.0876317	0.28869	-0.017805	-0.0873999	-0.153361	bio13	0.28869
1	7A	16982455	0.0597128	-0.216108	0.029472	0.43236	0.0341111	-0.038093	-0.156606	bio13	0.43236
1	7A	16988282	0.0504036	-0.161951	0.0887997	0.321803	-0.0574836	-0.104781	-0.169496	bio13	0.321803
1	7A	16988362	0.0496578	-0.193543	0.0721138	0.340959	0.0157922	-0.0733009	-0.163413	bio13	0.340959
1	7A	16988404	0.0556645	-0.198907	0.0818314	0.371932	-0.0179157	-0.0884138	-0.179315	bio13	0.371932
1	7A	16988409	0.0556645	-0.198907	0.0818314	0.371932	-0.0179157	-0.0884138	-0.179315	bio13	0.371932
1	7A	16988505	0.0496578	-0.193543	0.0721138	0.340959	0.0157922	-0.0733009	-0.163413	bio13	0.340959
1	7A	16988632	0.0496578	-0.193543	0.0721138	0.340959	0.0157922	-0.0733009	-0.163413	bio13	0.340959
1	7A	16988681	0.0496578	-0.193543	0.0721138	0.340959	0.0157922	-0.0733009	-0.163413	bio13	0.340959
1	7A	16988705	0.0496578	-0.193543	0.0721138	0.340959	0.0157922	-0.0733009	-0.163413	bio13	0.340959
1	7A	16989144	0.0556645	-0.198907	0.0818314	0.371932	-0.0179157	-0.0884138	-0.179315	bio13	0.371932
1	7A	16989453	0.0597128	-0.216108	0.029472	0.43236	0.0341111	-0.038093	-0.156606	bio13	0.43236
1	7A	16989558	0.0556645	-0.198907	0.0818314	0.371932	-0.0179157	-0.0884138	-0.179315	bio13	0.371932
1	7A	16989600	0.0463289	-0.201064	0.0758218	0.321803	0.0218985	-0.0575609	-0.161096	bio13	0.321803
1	7A	16989658	0.0556645	-0.198907	0.0818314	0.371932	-0.0179157	-0.0884138	-0.179315	bio13	0.371932
1	7A	16989805	0.0556645	-0.198907	0.0818314	0.371932	-0.0179157	-0.0884138	-0.179315	bio13	0.371932
1	7A	16989807	0.0556645	-0.198907	0.0818314	0.371932	-0.0179157	-0.0884138	-0.179315	bio13	0.371932
1	7A	16989832	0.0556645	-0.198907	0.0818314	0.371932	-0.0179157	-0.0884138	-0.179315	bio13	0.371932
1	7A	16990105	0.0556645	-0.198907	0.0818314	0.371932	-0.0179157	-0.0884138	-0.179315	bio13	0.371932
1	7A	16990140	0.0556645	-0.198907	0.0818314	0.371932	-0.0179157	-0.0884138	-0.179315	bio13	0.371932
1	7A	16990558	0.0556645	-0.198907	0.0818314	0.371932	-0.0179157	-0.0884138	-0.179315	bio13	0.371932
1	7A	16990725	0.0500492	-0.161951	0.0887997	0.321803	-0.0574836	-0.104781	-0.169496	bio13	0.321803
1	7A	16991038	0.0487222	-0.174919	0.0177904	0.358895	0.0373647	-0.0318952	-0.126494	bio13	0.358895
1	7A	16992517	0.0556645	-0.198907	0.0818314	0.371932	-0.0179157	-0.0884138	-0.179315	bio13	0.371932
1	7A	16992538	0.0556645	-0.198907	0.0818314	0.371932	-0.0179157	-0.0884138	-0.179315	bio13	0.371932
1	7A	16992544	0.0556645	-0.198907	0.0818314	0.371932	-0.0179157	-0.0884138	-0.179315	bio13	0.371932
1	7A	16992552	0.0556645	-0.198907	0.0818314	0.371932	-0.0179157	-0.0884138	-0.179315	bio13	0.371932
1	7A	16992582	0.0556645	-0.198907	0.0818314	0.371932	-0.0179157	-0.0884138	-0.179315	bio13	0.371932
1	7A	16992664	0.0504036	-0.161951	0.0887997	0.321803	-0.0574836	-0.104781	-0.169496	bio13	0.321803
1	7A	16992803	0.0496578	-0.193543	0.0721138	0.340959	0.0157922	-0.0733009	-0.163413	bio13	0.340959
1	7A	16992806	0.0496578	-0.193543	0.0721138	0.340959	0.0157922	-0.0733009	-0.163413	bio13	0.340959
1	7A	16994172	0.0556645	-0.198907	0.0818314	0.371932	-0.0179157	-0.0884138	-0.179315	bio13	0.371932
1	7A	16994487	0.0463289	-0.201064	0.0758218	0.321803	0.0218985	-0.0575609	-0.161096	bio13	0.321803
1	7A	16994510	0.0463289	-0.201064	0.0758218	0.321803	0.0218985	-0.0575609	-0.161096	bio13	0.321803
1	7A	16994548	0.0556645	-0.198907	0.0818314	0.371932	-0.0179157	-0.0884138	-0.179315	bio13	0.371932
1	7A	16994740	0.0556645	-0.198907	0.0818314	0.371932	-0.0179157	-0.0884138	-0.179315	bio13	0.371932
1	7A	16994783	0.0556645	-0.198907	0.0818314	0.371932	-0.0179157	-0.0884138	-0.179315	bio13	0.371932
1	7A	16994868	0.0556645	-0.198907	0.0818314	0.371932	-0.0179157	-0.0884138	-0.179315	bio13	0.371932
1	7A	16994994	0.0556645	-0.198907	0.0818314	0.371932	-0.0179157	-0.0884138	-0.179315	bio13	0.371932
1	7A	16995355	0.0482935	-0.174919	0.0177904	0.358895	0.0373647	-0.0318952	-0.126494	bio13	0.358895
1	7A	16997681	0.0496578	-0.193543	0.0721138	0.340959	0.0157922	-0.0733009	-0.163413	bio13	0.340959
1	7A	16997690	0.0496578	-0.193543	0.0721138	0.340959	0.0157922	-0.0733009	-0.163413	bio13	0.340959
1	7A	16998825	0.0544479	-0.179148	0.0331316	0.386416	-0.00450856	-0.0522243	-0.145477	bio13	0.386416
1	7A	16998967	0.0544479	-0.179148	0.0331316	0.386416	-0.00450856	-0.0522243	-0.145477	bio13	0.386416
1	7A	16999564	0.0556645	-0.198907	0.0818314	0.371932	-0.0179157	-0.0884138	-0.179315	bio13	0.371932
1	7A	16999648	0.0556645	-0.198907	0.0818314	0.371932	-0.0179157	-0.0884138	-0.179315	bio13	0.371932
1	7A	17000176	0.0504036	-0.161951	0.0887997	0.321803	-0.0574836	-0.104781	-0.169496	bio13	0.321803
1	7A	17001050	0.0556645	-0.198907	0.0818314	0.371932	-0.0179157	-0.0884138	-0.179315	bio13	0.371932
1	7A	17001233	0.0491885	-0.158943	0.0925077	0.31414	-0.0941215	-0.120521	-0.170945	bio13	0.31414
1	7A	17001261	0.0500492	-0.161951	0.0887997	0.321803	-0.0574836	-0.104781	-0.169496	bio13	0.321803
1	7A	17001316	0.0556645	-0.198907	0.0818314	0.371932	-0.0179157	-0.0884138	-0.179315	bio13	0.371932
1	7A	17001317	0.0556645	-0.198907	0.0818314	0.371932	-0.0179157	-0.0884138	-0.179315	bio13	0.371932
1	7A	17001325	0.0556645	-0.198907	0.0818314	0.371932	-0.0179157	-0.0884138	-0.179315	bio13	0.371932
1	7A	17001383	0.0556645	-0.198907	0.0818314	0.371932	-0.0179157	-0.0884138	-0.179315	bio13	0.371932
1	7A	17001413	0.0491885	-0.158943	0.0925077	0.31414	-0.0941215	-0.120521	-0.170945	bio13	0.31414
1	7A	17001509	0.0556645	-0.198907	0.0818314	0.371932	-0.0179157	-0.0884138	-0.179315	bio13	0.371932
1	7A	17001555	0.0556645	-0.198907	0.0818314	0.371932	-0.0179157	-0.0884138	-0.179315	bio13	0.371932
1	7A	17001786	0.0463289	-0.201064	0.0758218	0.321803	0.0218985	-0.0575609	-0.161096	bio13	0.321803
1	7A	17001804	0.0463289	-0.201064	0.0758218	0.321803	0.0218985	-0.0575609	-0.161096	bio13	0.321803
1	7A	17001819	0.0463289	-0.201064	0.0758218	0.321803	0.0218985	-0.0575609	-0.161096	bio13	0.321803
1	7A	17002031	0.0496578	-0.193543	0.0721138	0.340959	0.0157922	-0.0733009	-0.163413	bio13	0.340959
1	7A	17002144	0.0556645	-0.198907	0.0818314	0.371932	-0.0179157	-0.0884138	-0.179315	bio13	0.371932
1	7A	17002145	0.0556645	-0.198907	0.0818314	0.371932	-0.0179157	-0.0884138	-0.179315	bio13	0.371932
1	7A	17002200	0.0496578	-0.193543	0.0721138	0.340959	0.0157922	-0.0733009	-0.163413	bio13	0.340959
1	7A	17002240	0.0496578	-0.193543	0.0721138	0.340959	0.0157922	-0.0733009	-0.163413	bio13	0.340959
1	7A	17002841	0.0556645	-0.198907	0.0818314	0.371932	-0.0179157	-0.0884138	-0.179315	bio13	0.371932
1	7A	17002923	0.0491885	-0.158943	0.0925077	0.31414	-0.0941215	-0.120521	-0.170945	bio13	0.31414
1	7A	17002935	0.0491885	-0.158943	0.0925077	0.31414	-0.0941215	-0.120521	-0.170945	bio13	0.31414
1	7A	17003102	0.0556645	-0.198907	0.0818314	0.371932	-0.0179157	-0.0884138	-0.179315	bio13	0.371932
1	7A	17003305	0.0504036	-0.161951	0.0887997	0.321803	-0.0574836	-0.104781	-0.169496	bio13	0.321803
1	7A	17003359	0.0504036	-0.161951	0.0887997	0.321803	-0.0574836	-0.104781	-0.169496	bio13	0.321803
1	7A	17003407	0.0504036	-0.161951	0.0887997	0.321803	-0.0574836	-0.104781	-0.169496	bio13	0.321803
1	7A	17003527	0.0548336	-0.179148	0.0331316	0.386416	-0.00450856	-0.0522243	-0.145477	bio13	0.386416
1	7A	17003570	0.0556645	-0.198907	0.0818314	0.371932	-0.0179157	-0.0884138	-0.179315	bio13	0.371932
1	7A	17003684	0.0491885	-0.158943	0.0925077	0.31414	-0.0941215	-0.120521	-0.170945	bio13	0.31414
1	7A	17003724	0.0491885	-0.158943	0.0925077	0.31414	-0.0941215	-0.120521	-0.170945	bio13	0.31414
1	7A	17003759	0.0556645	-0.198907	0.0818314	0.371932	-0.0179157	-0.0884138	-0.179315	bio13	0.371932
1	7A	17003768	0.0556645	-0.198907	0.0818314	0.371932	-0.0179157	-0.0884138	-0.179315	bio13	0.371932
1	7A	17003796	0.0556645	-0.198907	0.0818314	0.371932	-0.0179157	-0.0884138	-0.179315	bio13	0.371932
1	7A	17003908	0.0556645	-0.198907	0.0818314	0.371932	-0.0179157	-0.0884138	-0.179315	bio13	0.371932
1	7A	17003969	0.0503973	-0.221732	0.0190019	0.386416	0.0819183	-0.000813818	-0.136331	bio13	0.386416
1	7A	17008118	0.0556645	-0.198907	0.0818314	0.371932	-0.0179157	-0.0884138	-0.179315	bio13	0.371932
1	7A	17008153	0.0556645	-0.198907	0.0818314	0.371932	-0.0179157	-0.0884138	-0.179315	bio13	0.371932
1	7A	17014350	0.0504036	-0.161951	0.0887997	0.321803	-0.0574836	-0.104781	-0.169496	bio13	0.321803
1	7A	17014462	0.0556645	-0.198907	0.0818314	0.371932	-0.0179157	-0.0884138	-0.179315	bio13	0.371932
1	7A	17021327	0.0469013	-0.182423	0.069465	0.309546	0.0619737	-0.0531262	-0.146739	bio13	0.309546
1	7A	17024611	0.0477132	-0.148028	0.0876317	0.28869	-0.017805	-0.0873999	-0.153361	bio13	0.28869
1	7A	17024926	0.0531727	-0.187525	0.0795297	0.342601	0.0218985	-0.0704014	-0.163848	bio13	0.342601
1	7A	17025460	0.0556645	-0.198907	0.0818314	0.371932	-0.0179157	-0.0884138	-0.179315	bio13	0.371932
1	7A	17025489	0.0556645	-0.198907	0.0818314	0.371932	-0.0179157	-0.0884138	-0.179315	bio13	0.371932
1	7A	17033916	0.0496578	-0.193543	0.0721138	0.340959	0.0157922	-0.0733009	-0.163413	bio13	0.340959
1	7A	17033966	0.0496578	-0.193543	0.0721138	0.340959	0.0157922	-0.0733009	-0.163413	bio13	0.340959
1	7A	17038896	0.0496578	-0.193543	0.0721138	0.340959	0.0157922	-0.0733009	-0.163413	bio13	0.340959
1	7A	17043737	0.0496578	-0.193543	0.0721138	0.340959	0.0157922	-0.0733009	-0.163413	bio13	0.340959
1	7A	17044870	0.0540217	-0.213543	0.0149649	0.407272	0.0752701	-0.0179506	-0.138854	bio13	0.407272
1	7A	17047850	0.0496578	-0.193543	0.0721138	0.340959	0.0157922	-0.0733009	-0.163413	bio13	0.340959
1	7A	17049316	0.0496578	-0.193543	0.0721138	0.340959	0.0157922	-0.0733009	-0.163413	bio13	0.340959
1	7A	17049377	0.0496578	-0.193543	0.0721138	0.340959	0.0157922	-0.0733009	-0.163413	bio13	0.340959
1	7A	17051549	0.0496578	-0.193543	0.0721138	0.340959	0.0157922	-0.0733009	-0.163413	bio13	0.340959
1	7A	17051902	0.0496578	-0.193543	0.0721138	0.340959	0.0157922	-0.0733009	-0.163413	bio13	0.340959
1	7A	17052052	0.0496578	-0.193543	0.0721138	0.340959	0.0157922	-0.0733009	-0.163413	bio13	0.340959
1	7A	17052263	0.0496578	-0.193543	0.0721138	0.340959	0.0157922	-0.0733009	-0.163413	bio13	0.340959
1	7A	17053049	0.0496578	-0.193543	0.0721138	0.340959	0.0157922	-0.0733009	-0.163413	bio13	0.340959
1	7A	17053086	0.0540217	-0.213543	0.0149649	0.407272	0.0752701	-0.0179506	-0.138854	bio13	0.407272
1	7A	17053280	0.0540217	-0.213543	0.0149649	0.407272	0.0752701	-0.0179506	-0.138854	bio13	0.407272
1	7A	17053534	0.0469013	-0.182423	0.069465	0.309546	0.0619737	-0.0531262	-0.146739	bio13	0.309546
1	7A	17053984	0.0496578	-0.193543	0.0721138	0.340959	0.0157922	-0.0733009	-0.163413	bio13	0.340959
1	7A	17053994	0.0496578	-0.193543	0.0721138	0.340959	0.0157922	-0.0733009	-0.163413	bio13	0.340959
1	7A	17054253	0.0496578	-0.193543	0.0721138	0.340959	0.0157922	-0.0733009	-0.163413	bio13	0.340959
1	7A	17054410	0.0496578	-0.193543	0.0721138	0.340959	0.0157922	-0.0733009	-0.163413	bio13	0.340959
1	7A	17054794	0.0496578	-0.193543	0.0721138	0.340959	0.0157922	-0.0733009	-0.163413	bio13	0.340959
1	7A	17055197	0.0496578	-0.193543	0.0721138	0.340959	0.0157922	-0.0733009	-0.163413	bio13	0.340959
1	7A	17055297	0.0496578	-0.193543	0.0721138	0.340959	0.0157922	-0.0733009	-0.163413	bio13	0.340959
1	7A	17055349	0.0496578	-0.193543	0.0721138	0.340959	0.0157922	-0.0733009	-0.163413	bio13	0.340959
1	7A	17056725	0.0496578	-0.193543	0.0721138	0.340959	0.0157922	-0.0733009	-0.163413	bio13	0.340959
1	7A	17057565	0.0496578	-0.193543	0.0721138	0.340959	0.0157922	-0.0733009	-0.163413	bio13	0.340959
1	7A	17058069	0.0496578	-0.193543	0.0721138	0.340959	0.0157922	-0.0733009	-0.163413	bio13	0.340959
1	7A	17058137	0.0496578	-0.193543	0.0721138	0.340959	0.0157922	-0.0733009	-0.163413	bio13	0.340959
1	7A	17058216	0.0496578	-0.193543	0.0721138	0.340959	0.0157922	-0.0733009	-0.163413	bio13	0.340959
1	7A	17058223	0.0496578	-0.193543	0.0721138	0.340959	0.0157922	-0.0733009	-0.163413	bio13	0.340959
1	7A	17058799	0.0496578	-0.193543	0.0721138	0.340959	0.0157922	-0.0733009	-0.163413	bio13	0.340959
1	7A	17059810	0.0540217	-0.213543	0.0149649	0.407272	0.0752701	-0.0179506	-0.138854	bio13	0.407272
1	7A	17059818	0.0540217	-0.213543	0.0149649	0.407272	0.0752701	-0.0179506	-0.138854	bio13	0.407272
1	7A	17059850	0.0496578	-0.193543	0.0721138	0.340959	0.0157922	-0.0733009	-0.163413	bio13	0.340959
1	7A	17060199	0.0496578	-0.193543	0.0721138	0.340959	0.0157922	-0.0733009	-0.163413	bio13	0.340959
1	7A	17060240	0.0496578	-0.193543	0.0721138	0.340959	0.0157922	-0.0733009	-0.163413	bio13	0.340959
1	7A	17060294	0.0496578	-0.193543	0.0721138	0.340959	0.0157922	-0.0733009	-0.163413	bio13	0.340959
1	7A	17060334	0.0496578	-0.193543	0.0721138	0.340959	0.0157922	-0.0733009	-0.163413	bio13	0.340959
1	7A	17061046	0.0496578	-0.193543	0.0721138	0.340959	0.0157922	-0.0733009	-0.163413	bio13	0.340959
1	7A	17061090	0.0496578	-0.193543	0.0721138	0.340959	0.0157922	-0.0733009	-0.163413	bio13	0.340959
1	7A	17061221	0.0496578	-0.193543	0.0721138	0.340959	0.0157922	-0.0733009	-0.163413	bio13	0.340959
1	7A	17061636	0.0496578	-0.193543	0.0721138	0.340959	0.0157922	-0.0733009	-0.163413	bio13	0.340959
1	7A	17061707	0.0487222	-0.174919	0.0177904	0.358895	0.0373647	-0.0318952	-0.126494	bio13	0.358895
1	7A	17062001	0.0496578	-0.193543	0.0721138	0.340959	0.0157922	-0.0733009	-0.163413	bio13	0.340959
1	7A	17062511	0.0496578	-0.193543	0.0721138	0.340959	0.0157922	-0.0733009	-0.163413	bio13	0.340959
1	7A	17062846	0.0496578	-0.193543	0.0721138	0.340959	0.0157922	-0.0733009	-0.163413	bio13	0.340959
1	7A	17063073	0.0540217	-0.213543	0.0149649	0.407272	0.0752701	-0.0179506	-0.138854	bio13	0.407272
1	7A	17063229	0.0496578	-0.193543	0.0721138	0.340959	0.0157922	-0.0733009	-0.163413	bio13	0.340959
1	7A	17063232	0.0496578	-0.193543	0.0721138	0.340959	0.0157922	-0.0733009	-0.163413	bio13	0.340959
1	7A	17063317	0.0496578	-0.193543	0.0721138	0.340959	0.0157922	-0.0733009	-0.163413	bio13	0.340959
1	7A	17063424	0.0540217	-0.213543	0.0149649	0.407272	0.0752701	-0.0179506	-0.138854	bio13	0.407272
1	7A	17063820	0.0496578	-0.193543	0.0721138	0.340959	0.0157922	-0.0733009	-0.163413	bio13	0.340959
1	7A	17064075	0.0496578	-0.193543	0.0721138	0.340959	0.0157922	-0.0733009	-0.163413	bio13	0.340959
1	7A	17064417	0.0496578	-0.193543	0.0721138	0.340959	0.0157922	-0.0733009	-0.163413	bio13	0.340959
1	7A	17065052	0.0496578	-0.193543	0.0721138	0.340959	0.0157922	-0.0733009	-0.163413	bio13	0.340959
1	7A	17065598	0.0496578	-0.193543	0.0721138	0.340959	0.0157922	-0.0733009	-0.163413	bio13	0.340959
1	7A	17065916	0.0472521	-0.171279	0.0222767	0.349624	-0.00696343	-0.050939	-0.128246	bio13	0.349624
1	7A	17066335	0.0469013	-0.182423	0.069465	0.309546	0.0619737	-0.0531262	-0.146739	bio13	0.309546
1	7A	17066962	0.0496578	-0.193543	0.0721138	0.340959	0.0157922	-0.0733009	-0.163413	bio13	0.340959
1	7A	17067279	0.0469013	-0.182423	0.069465	0.309546	0.0619737	-0.0531262	-0.146739	bio13	0.309546
1	7A	17067510	0.0496578	-0.193543	0.0721138	0.340959	0.0157922	-0.0733009	-0.163413	bio13	0.340959
1	7A	17068028	0.0496578	-0.193543	0.0721138	0.340959	0.0157922	-0.0733009	-0.163413	bio13	0.340959
1	7A	17068272	0.0496578	-0.193543	0.0721138	0.340959	0.0157922	-0.0733009	-0.163413	bio13	0.340959
1	7A	17073517	0.0496578	-0.193543	0.0721138	0.340959	0.0157922	-0.0733009	-0.163413	bio13	0.340959
1	7A	17075091	0.0496578	-0.193543	0.0721138	0.340959	0.0157922	-0.0733009	-0.163413	bio13	0.340959
1	7A	17098430	0.0496578	-0.193543	0.0721138	0.340959	0.0157922	-0.0733009	-0.163413	bio13	0.340959
1	7A	17098715	0.0469013	-0.182423	0.069465	0.309546	0.0619737	-0.0531262	-0.146739	bio13	0.309546
1	7A	17098799	0.0496578	-0.193543	0.0721138	0.340959	0.0157922	-0.0733009	-0.163413	bio13	0.340959
1	7A	17099236	0.0496578	-0.193543	0.0721138	0.340959	0.0157922	-0.0733009	-0.163413	bio13	0.340959
1	7A	17099239	0.0496578	-0.193543	0.0721138	0.340959	0.0157922	-0.0733009	-0.163413	bio13	0.340959
1	7A	17101560	0.0469013	-0.182423	0.069465	0.309546	0.0619737	-0.0531262	-0.146739	bio13	0.309546
1	7A	17108229	0.0469013	-0.182423	0.069465	0.309546	0.0619737	-0.0531262	-0.146739	bio13	0.309546
1	7A	17108747	0.0496578	-0.193543	0.0721138	0.340959	0.0157922	-0.0733009	-0.163413	bio13	0.340959
1	7A	17110674	0.0496578	-0.193543	0.0721138	0.340959	0.0157922	-0.0733009	-0.163413	bio13	0.340959
1	7A	17113767	0.0496578	-0.193543	0.0721138	0.340959	0.0157922	-0.0733009	-0.163413	bio13	0.340959
1	7A	17115894	0.0496578	-0.193543	0.0721138	0.340959	0.0157922	-0.0733009	-0.163413	bio13	0.340959
1	7A	17133710	0.0496578	-0.193543	0.0721138	0.340959	0.0157922	-0.0733009	-0.163413	bio13	0.340959
1	7A	17134029	0.0496578	-0.193543	0.0721138	0.340959	0.0157922	-0.0733009	-0.163413	bio13	0.340959
1	7A	17134168	0.0496578	-0.193543	0.0721138	0.340959	0.0157922	-0.0733009	-0.163413	bio13	0.340959
1	7A	17134249	0.0496578	-0.193543	0.0721138	0.340959	0.0157922	-0.0733009	-0.163413	bio13	0.340959
1	7A	17134588	0.0496578	-0.193543	0.0721138	0.340959	0.0157922	-0.0733009	-0.163413	bio13	0.340959
1	7A	17135367	0.0496578	-0.193543	0.0721138	0.340959	0.0157922	-0.0733009	-0.163413	bio13	0.340959
1	7A	17135485	0.0496578	-0.193543	0.0721138	0.340959	0.0157922	-0.0733009	-0.163413	bio13	0.340959
1	7A	17136045	0.0496578	-0.193543	0.0721138	0.340959	0.0157922	-0.0733009	-0.163413	bio13	0.340959
1	7A	17136321	0.0469013	-0.182423	0.069465	0.309546	0.0619737	-0.0531262	-0.146739	bio13	0.309546
1	7A	17136362	0.0469013	-0.182423	0.069465	0.309546	0.0619737	-0.0531262	-0.146739	bio13	0.309546
1	7A	17136463	0.0496578	-0.193543	0.0721138	0.340959	0.0157922	-0.0733009	-0.163413	bio13	0.340959
1	7A	17136755	0.0496578	-0.193543	0.0721138	0.340959	0.0157922	-0.0733009	-0.163413	bio13	0.340959
1	7A	17151416	0.0496578	-0.193543	0.0721138	0.340959	0.0157922	-0.0733009	-0.163413	bio13	0.340959
1	7A	17151706	0.0496578	-0.193543	0.0721138	0.340959	0.0157922	-0.0733009	-0.163413	bio13	0.340959
1	7A	17157698	0.0496578	-0.193543	0.0721138	0.340959	0.0157922	-0.0733009	-0.163413	bio13	0.340959
1	7A	17158206	0.0496578	-0.193543	0.0721138	0.340959	0.0157922	-0.0733009	-0.163413	bio13	0.340959
1	7A	17158248	0.0496578	-0.193543	0.0721138	0.340959	0.0157922	-0.0733009	-0.163413	bio13	0.340959
1	7A	17161958	0.0496578	-0.193543	0.0721138	0.340959	0.0157922	-0.0733009	-0.163413	bio13	0.340959
1	7A	17165192	0.0496578	-0.193543	0.0721138	0.340959	0.0157922	-0.0733009	-0.163413	bio13	0.340959
1	7A	17165349	0.0496578	-0.193543	0.0721138	0.340959	0.0157922	-0.0733009	-0.163413	bio13	0.340959
1	7A	17179070	0.0496578	-0.193543	0.0721138	0.340959	0.0157922	-0.0733009	-0.163413	bio13	0.340959
1	7A	17179140	0.0496578	-0.193543	0.0721138	0.340959	0.0157922	-0.0733009	-0.163413	bio13	0.340959
1	7A	17179156	0.0496578	-0.193543	0.0721138	0.340959	0.0157922	-0.0733009	-0.163413	bio13	0.340959
1	7A	17181594	0.0496578	-0.193543	0.0721138	0.340959	0.0157922	-0.0733009	-0.163413	bio13	0.340959
1	7A	17182129	0.0496578	-0.193543	0.0721138	0.340959	0.0157922	-0.0733009	-0.163413	bio13	0.340959
1	7A	17216879	0.0520726	-0.205861	0.00657472	0.384059	0.133409	0.00970047	-0.119659	bio13	0.384059
1	7A	17220467	0.0469013	-0.182423	0.069465	0.309546	0.0619737	-0.0531262	-0.146739	bio13	0.309546
1	7A	17229972	0.0469013	-0.182423	0.069465	0.309546	0.0619737	-0.0531262	-0.146739	bio13	0.309546
1	7A	17232238	0.0469013	-0.182423	0.069465	0.309546	0.0619737	-0.0531262	-0.146739	bio13	0.309546
1	7A	17239873	0.0469013	-0.182423	0.069465	0.309546	0.0619737	-0.0531262	-0.146739	bio13	0.309546
1	7A	17240295	0.0469013	-0.182423	0.069465	0.309546	0.0619737	-0.0531262	-0.146739	bio13	0.309546
1	7A	17242818	0.0469013	-0.182423	0.069465	0.309546	0.0619737	-0.0531262	-0.146739	bio13	0.309546
1	7A	17242927	0.0469013	-0.182423	0.069465	0.309546	0.0619737	-0.0531262	-0.146739	bio13	0.309546
1	7A	17251647	0.0469013	-0.182423	0.069465	0.309546	0.0619737	-0.0531262	-0.146739	bio13	0.309546
1	7A	17251773	0.0469013	-0.182423	0.069465	0.309546	0.0619737	-0.0531262	-0.146739	bio13	0.309546
1	7A	17261767	0.0469013	-0.182423	0.069465	0.309546	0.0619737	-0.0531262	-0.146739	bio13	0.309546
1	7A	17265701	0.0469013	-0.182423	0.069465	0.309546	0.0619737	-0.0531262	-0.146739	bio13	0.309546
1	7A	17266534	0.0469013	-0.182423	0.069465	0.309546	0.0619737	-0.0531262	-0.146739	bio13	0.309546
1	7A	17268051	0.0469013	-0.182423	0.069465	0.309546	0.0619737	-0.0531262	-0.146739	bio13	0.309546
1	7A	17282006	0.0469013	-0.182423	0.069465	0.309546	0.0619737	-0.0531262	-0.146739	bio13	0.309546
1	7A	17300358	0.0469013	-0.182423	0.069465	0.309546	0.0619737	-0.0531262	-0.146739	bio13	0.309546
1	7A	17343209	0.0469013	-0.182423	0.069465	0.309546	0.0619737	-0.0531262	-0.146739	bio13	0.309546
1	7A	17343322	0.0469013	-0.182423	0.069465	0.309546	0.0619737	-0.0531262	-0.146739	bio13	0.309546
1	7A	17343888	0.0469013	-0.182423	0.069465	0.309546	0.0619737	-0.0531262	-0.146739	bio13	0.309546
1	7A	17474007	0.0467352	-0.0673166	0.11608	0.217981	-0.110914	-0.0974179	-0.183062	bio13	0.217981
1	7A	17974265	0.0469013	-0.182423	0.069465	0.309546	0.0619737	-0.0531262	-0.146739	bio13	0.309546
1	7A	19125253	0.0526366	-0.0697705	0.20551	0.278819	-0.11074	-0.136267	-0.109758	bio13	0.278819
1	7A	19125433	0.0549729	-0.183012	0.0739678	0.348074	0.00968588	-0.0824135	-0.165296	bio13	0.348074
1	7A	19125587	0.0549729	-0.183012	0.0739678	0.348074	0.00968588	-0.0824135	-0.165296	bio13	0.348074
1	7A	19125619	0.0516951	-0.180534	0.0964484	0.348674	-0.0755089	-0.0885539	-0.108725	bio13	0.348674
1	7A	19125724	0.0549729	-0.183012	0.0739678	0.348074	0.00968588	-0.0824135	-0.165296	bio13	0.348074
1	7A	19129749	0.0479854	-0.25238	0.0654636	0.379512	0.0275067	0.0616569	-0.159774	bio13	0.379512
1	7A	19133818	0.046252	-0.236913	0.111435	0.336206	-0.0171752	0.00671737	-0.181311	bio13	0.336206
1	7A	19138718	0.0489398	-0.219929	0.0783771	0.340829	0.0332814	-0.00467927	-0.17999	bio13	0.340829
1	7A	19138721	0.046252	-0.236913	0.111435	0.336206	-0.0171752	0.00671737	-0.181311	bio13	0.336206
1	7A	19178044	0.0489398	-0.219929	0.0783771	0.340829	0.0332814	-0.00467927	-0.17999	bio13	0.340829
1	7A	19178322	0.0469013	-0.182423	0.069465	0.309546	0.0619737	-0.0531262	-0.146739	bio13	0.309546
1	7A	19188049	0.0462768	-0.241335	0.105985	0.341434	-0.012688	0.0176751	-0.180353	bio13	0.341434
1	7A	19398797	0.0462944	-0.164682	0.00887824	0.333279	0.100006	-0.0025786	-0.105423	bio13	0.333279
1	7A	19931847	0.0474374	-0.127351	0.0980696	0.312498	0.070749	0.0575895	-0.163413	bio13	0.312498
1	7A	20447168	0.0473137	-0.124277	0.102201	0.359462	-0.0261582	0.0416669	-0.0723567	bio13	0.359462
1	7A	20561025	0.0506564	-0.144549	0.139367	0.390477	0.0883001	0.0973797	-0.0823579	bio13	0.390477
1	7B	1741481	0.0492255	0.205187	0.209524	0.207948	-0.0908791	-0.244018	0.228157	bio18	0.244018
1	7B	1955832	-0.0513984	0.162084	-0.178262	-0.392683	-0.0930399	0.00827053	0.10431	bio13	0.392683
1	7B	1988715	-0.0546283	0.112932	-0.163339	-0.422308	-0.0619046	0.00949823	0.0316587	bio13	0.422308
1	7B	2001603	0.0497211	-0.164802	0.181238	0.408343	0.0155851	-0.0951891	-0.0369521	bio13	0.408343
1	7B	2001829	0.0453874	-0.150687	0.116884	0.404176	0.0591074	-0.00850168	0.00898793	bio13	0.404176
1	7B	2004412	0.0479786	-0.149493	0.186854	0.384191	0.0408212	-0.0684687	-0.0537953	bio13	0.384191
1	7B	2014230	0.0460326	-0.122769	0.133316	0.357812	0.0135393	-0.0406678	-0.0737495	bio13	0.357812
1	7B	2014480	0.0464211	-0.22517	0.153224	0.376345	0.0973801	-0.00650407	-0.162473	bio13	0.376345
1	7B	2020992	0.0504606	-0.171707	0.20857	0.382958	0.0279369	-0.0742182	-0.110898	bio13	0.382958
1	7B	2029710	0.0473455	-0.18164	0.138683	0.415036	0.0770562	-0.0398529	0.00739146	bio13	0.415036
1	7B	2029786	0.0457435	-0.133214	0.187486	0.365841	-0.0111249	-0.105131	-0.0217485	bio13	0.365841
1	7B	2029794	0.0497211	-0.164802	0.181238	0.408343	0.0155851	-0.0951891	-0.0369521	bio13	0.408343
1	7B	2029812	0.0497211	-0.164802	0.181238	0.408343	0.0155851	-0.0951891	-0.0369521	bio13	0.408343
1	7B	2029859	0.0465716	-0.151391	0.180897	0.380624	0.0452977	-0.0806952	-0.0177336	bio13	0.380624
1	7B	2029886	0.0465716	-0.151391	0.180897	0.380624	0.0452977	-0.0806952	-0.0177336	bio13	0.380624
1	7B	2029922	0.0465716	-0.151391	0.180897	0.380624	0.0452977	-0.0806952	-0.0177336	bio13	0.380624
1	7B	4997508	0.0520726	-0.205861	0.00657472	0.384059	0.133409	0.00970047	-0.119659	bio13	0.384059
1	7B	5282907	0.0520726	-0.205861	0.00657472	0.384059	0.133409	0.00970047	-0.119659	bio13	0.384059
1	7B	5437229	0.0520726	-0.205861	0.00657472	0.384059	0.133409	0.00970047	-0.119659	bio13	0.384059
1	7B	5563629	0.0520726	-0.205861	0.00657472	0.384059	0.133409	0.00970047	-0.119659	bio13	0.384059
1	7B	5582720	0.0520726	-0.205861	0.00657472	0.384059	0.133409	0.00970047	-0.119659	bio13	0.384059
1	7B	5616067	0.0520726	-0.205861	0.00657472	0.384059	0.133409	0.00970047	-0.119659	bio13	0.384059
1	7B	5616255	0.0520726	-0.205861	0.00657472	0.384059	0.133409	0.00970047	-0.119659	bio13	0.384059
1	7B	5616260	0.0520726	-0.205861	0.00657472	0.384059	0.133409	0.00970047	-0.119659	bio13	0.384059
1	7B	5624979	0.0520726	-0.205861	0.00657472	0.384059	0.133409	0.00970047	-0.119659	bio13	0.384059
1	7B	5629920	0.0520726	-0.205861	0.00657472	0.384059	0.133409	0.00970047	-0.119659	bio13	0.384059
1	7B	5642248	0.0520726	-0.205861	0.00657472	0.384059	0.133409	0.00970047	-0.119659	bio13	0.384059
1	7B	5642316	0.0520726	-0.205861	0.00657472	0.384059	0.133409	0.00970047	-0.119659	bio13	0.384059
1	7B	5642393	0.0520726	-0.205861	0.00657472	0.384059	0.133409	0.00970047	-0.119659	bio13	0.384059
1	7B	5642435	0.0520726	-0.205861	0.00657472	0.384059	0.133409	0.00970047	-0.119659	bio13	0.384059
1	7B	5642440	0.0520726	-0.205861	0.00657472	0.384059	0.133409	0.00970047	-0.119659	bio13	0.384059
1	7B	5642656	0.0520726	-0.205861	0.00657472	0.384059	0.133409	0.00970047	-0.119659	bio13	0.384059
1	7B	5657019	0.0520726	-0.205861	0.00657472	0.384059	0.133409	0.00970047	-0.119659	bio13	0.384059
1	7B	5661599	0.0520726	-0.205861	0.00657472	0.384059	0.133409	0.00970047	-0.119659	bio13	0.384059
1	7B	8950067	0.0517018	-0.0269795	0.270823	0.332454	-0.142229	-0.167429	-0.00297937	bio13	0.332454
1	7B	8950294	0.04628	-0.0338619	0.226431	0.325377	-0.142866	-0.171922	0.0572753	bio13	0.325377
1	7B	8950516	0.0508906	-0.0696043	0.235069	0.3663	-0.149893	-0.1487	0.0168673	bio13	0.3663
1	7B	8952313	-0.0447789	-0.0483	-0.305005	-0.238433	0.180376	0.181002	0.0177498	bio7	0.305005
1	7B	9148795	0.0531322	-0.0563084	0.123965	0.317889	0.0486772	-0.0625966	-0.0663177	bio13	0.317889
1	7B	9895486	0.0456707	0.31136	0.22215	0.0256345	-0.2497	-0.307703	-0.025666	bio1	0.31136
1	7B	9924619	0.0468459	0.227929	0.254014	0.10993	-0.200857	-0.267973	0.0455972	bio18	0.267973
1	7B	15865849	0.0522672	-0.159493	-0.00522031	0.383436	0.0619737	-0.0481656	-0.0305226	bio13	0.383436
1	7B	15952030	0.0463437	-0.114855	-0.00464098	0.332407	0.0225887	-0.0654724	-0.00610704	bio13	0.332407
1	7B	16365245	0.0522672	-0.159493	-0.00522031	0.383436	0.0619737	-0.0481656	-0.0305226	bio13	0.383436
1	8A	1329130	0.0455871	0.0331088	0.189278	0.20101	-0.04436	-0.261688	-0.0140482	bio18	0.261688
1	8A	1362930	0.0456097	-0.012512	0.0121277	0.204436	-0.0915796	-0.254479	-0.0842374	bio18	0.254479
1	8A	3363396	0.0496146	-0.0988926	-0.0455907	0.301204	0.0686219	-0.0774786	-0.100851	bio13	0.301204
1	8A	16280228	-0.0460394	-0.0564835	-0.0735175	-0.16844	0.106114	0.225899	0.0603221	bio18	0.225899
1	8A	16307014	-0.0446941	-0.0304152	0.0296475	-0.241893	0.0682199	0.197593	-0.0837454	bio13	0.241893
1	8A	22751288	0.0467448	0.0379355	0.00583659	0.25925	-0.00653859	-0.122371	0.0754253	bio13	0.25925
1	8A	22761591	0.0472824	0.103943	0.0973237	0.222675	-0.127898	-0.193342	0.0855145	bio13	0.222675
1	8A	22831402	0.0459341	-0.0358298	0.036045	0.281345	-0.0549979	-0.127491	0.0431601	bio13	0.281345
1	8A	22832119	0.0454822	-0.0553115	0.0709248	0.266065	0.027824	-0.0984105	-0.000986045	bio13	0.266065
1	8A	22838066	0.0518521	-0.00206801	0.0422683	0.282438	-0.0373651	-0.179623	0.0555595	bio13	0.282438
1	8A	22838146	0.0518521	-0.00206801	0.0422683	0.282438	-0.0373651	-0.179623	0.0555595	bio13	0.282438
1	8A	22863041	0.0500089	0.0169711	-0.0316732	0.193061	0.117491	-0.210108	-0.02499	bio18	0.210108
1	8A	22874043	0.0468955	-0.0717888	-0.00716196	0.305988	0.0613024	-0.119873	0.0807684	bio13	0.305988
1	8A	22874105	0.0481344	-0.101054	-0.0581534	0.358491	0.02034	-0.131265	0.149653	bio13	0.358491
1	8A	22880907	0.0493595	-0.158578	-0.0770184	0.42495	-0.00546929	-0.0966173	0.169893	bio13	0.42495
1	8A	22881841	0.0481344	-0.101054	-0.0581534	0.358491	0.02034	-0.131265	0.149653	bio13	0.358491
1	8A	22882031	0.0515479	-0.0724742	-0.0361065	0.330594	0.0197959	-0.159743	0.0888927	bio13	0.330594
1	8A	22882125	0.0530056	-0.131076	-0.0549826	0.398908	-0.00678468	-0.125151	0.108167	bio13	0.398908
1	8A	22905403	0.0515479	-0.0724742	-0.0361065	0.330594	0.0197959	-0.159743	0.0888927	bio13	0.330594
1	8A	22908217	0.045929	0.00792721	0.00563458	0.218793	0.0452977	-0.171373	0.0150027	bio13	0.218793
1	8A	23145158	0.0489826	0.114904	0.0550227	0.251283	-0.118932	-0.203509	0.17132	bio13	0.251283
1	8A	23167247	0.0461103	0.0997497	0.182791	0.18171	-0.279776	-0.260792	-0.0147798	bio14	0.279776
1	8A	23324388	0.0460946	0.0537108	0.174287	0.191132	-0.14686	-0.226378	-0.024195	bio18	0.226378
1	8A	23324462	0.0492799	0.0202561	0.191264	0.24125	-0.134878	-0.177341	-0.0204057	bio13	0.24125
1	8B	10598368	-0.0490384	0.162914	-0.0725316	-0.336529	0.0888883	0.170153	0.0677862	bio13	0.336529
1	8B	15634967	-0.0442305	0.102208	-0.099103	-0.331652	-0.0219043	-0.0319787	0.0438495	bio13	0.331652
1	8B	15634968	-0.0442305	0.102208	-0.099103	-0.331652	-0.0219043	-0.0319787	0.0438495	bio13	0.331652
1	8B	16483803	0.0469013	-0.182423	0.069465	0.309546	0.0619737	-0.0531262	-0.146739	bio13	0.309546
1	9A	3819203	0.0463876	0.240921	0.0901073	0.146437	-0.0697294	-0.415062	0.149096	bio18	0.415062
1	9A	14747464	0.0483883	0.0708023	0.235414	0.239996	-0.0793483	-0.0633827	-0.0386765	bio13	0.239996
1	9A	14749374	0.0454338	0.0672169	0.161768	0.224343	-0.0841995	-0.0969482	-0.00496236	bio13	0.224343
1	9A	14767310	0.047474	0.13295	0.173551	0.186078	-0.0647946	-0.141702	-0.00323638	bio13	0.186078
1	9A	14767382	0.047474	0.13295	0.173551	0.186078	-0.0647946	-0.141702	-0.00323638	bio13	0.186078
1	9A	14786212	0.0477697	0.0673656	0.0956486	0.198575	-0.000850017	-0.121985	-0.0782556	bio13	0.198575
1	9A	14807426	0.047474	0.13295	0.173551	0.186078	-0.0647946	-0.141702	-0.00323638	bio13	0.186078
1	9A	14845838	0.051345	0.0629849	0.179484	0.22108	-0.161766	-0.207253	-0.0647786	bio13	0.22108
1	9A	14867926	0.0474733	0.0447509	0.190188	0.207553	0.0240068	0.0104963	-0.165693	bio13	0.207553
1	9A	14873751	0.045401	0.0304152	0.123202	0.215472	0.00464444	-0.02595	-0.0378609	bio13	0.215472
1	9A	14877184	0.0485812	-0.0276401	0.189112	0.271674	-0.0951717	-0.101203	-0.0585357	bio13	0.271674
1	9A	14980250	0.048627	0.0353109	0.174487	0.221409	0.0443886	-0.0432491	-0.037311	bio13	0.221409
1	9A	14981182	0.0500635	-0.111995	0.0775391	0.298224	0.128456	-0.0296758	-0.142323	bio13	0.298224
1	9A	15007962	0.0467751	0.040005	0.112752	0.218341	-0.0196061	-0.0719967	-0.0249285	bio13	0.218341
1	9A	15979683	0.046841	0.224901	0.21919	0.116171	-0.168087	-0.215735	0.0024591	bio1	0.224901
1	9A	19780870	0.0472303	0.00352869	0.103954	0.306762	-0.0430159	-0.0957924	0.103884	bio13	0.306762
1	9A	19793947	0.0460728	0.156967	0.173612	0.23088	-0.153489	-0.162467	0.171275	bio13	0.23088
1	9A	19794008	0.0505349	0.144645	0.18225	0.256812	-0.192886	-0.181719	0.150828	bio13	0.256812
1	9A	19794025	0.0482635	0.112074	0.185472	0.263341	-0.175152	-0.134639	0.132623	bio13	0.263341
1	9B	1351189	0.0469013	-0.182423	0.069465	0.309546	0.0619737	-0.0531262	-0.146739	bio13	0.309546
1	9B	1485759	0.0469013	-0.182423	0.069465	0.309546	0.0619737	-0.0531262	-0.146739	bio13	0.309546
1	9B	1550335	0.0469013	-0.182423	0.069465	0.309546	0.0619737	-0.0531262	-0.146739	bio13	0.309546
1	9B	2024311	0.0469013	-0.182423	0.069465	0.309546	0.0619737	-0.0531262	-0.146739	bio13	0.309546
1	9B	2060728	0.0469013	-0.182423	0.069465	0.309546	0.0619737	-0.0531262	-0.146739	bio13	0.309546
1	9B	4251429	0.0469013	-0.182423	0.069465	0.309546	0.0619737	-0.0531262	-0.146739	bio13	0.309546
1	9B	4472135	0.0469013	-0.182423	0.069465	0.309546	0.0619737	-0.0531262	-0.146739	bio13	0.309546
1	9B	7412475	0.0469013	-0.182423	0.069465	0.309546	0.0619737	-0.0531262	-0.146739	bio13	0.309546
1	9B	7746802	0.0469013	-0.182423	0.069465	0.309546	0.0619737	-0.0531262	-0.146739	bio13	0.309546
1	9B	7823883	0.0469013	-0.182423	0.069465	0.309546	0.0619737	-0.0531262	-0.146739	bio13	0.309546
1	9B	7951955	0.0469013	-0.182423	0.069465	0.309546	0.0619737	-0.0531262	-0.146739	bio13	0.309546
1	9B	8134785	0.0469013	-0.182423	0.069465	0.309546	0.0619737	-0.0531262	-0.146739	bio13	0.309546
1	9B	9591906	0.0469013	-0.182423	0.069465	0.309546	0.0619737	-0.0531262	-0.146739	bio13	0.309546
1	9B	9617303	0.0520726	-0.205861	0.00657472	0.384059	0.133409	0.00970047	-0.119659	bio13	0.384059
1	9B	9968399	0.0469013	-0.182423	0.069465	0.309546	0.0619737	-0.0531262	-0.146739	bio13	0.309546
1	9B	10189768	0.0477184	0.0239466	0.168373	0.319676	-0.0443979	-0.0779296	0.0866395	bio13	0.319676
1	9B	10189778	0.0477184	0.0239466	0.168373	0.319676	-0.0443979	-0.0779296	0.0866395	bio13	0.319676
1	9B	10189833	0.0477184	0.0239466	0.168373	0.319676	-0.0443979	-0.0779296	0.0866395	bio13	0.319676
1	9B	10245047	0.0473049	-0.000188288	0.13892	0.259566	0.00781262	-0.0815093	-0.0458854	bio13	0.259566
1	9B	10245052	0.0473049	-0.000188288	0.13892	0.259566	0.00781262	-0.0815093	-0.0458854	bio13	0.259566
1	9B	10245053	0.0473049	-0.000188288	0.13892	0.259566	0.00781262	-0.0815093	-0.0458854	bio13	0.259566
1	9B	11012088	0.0518558	-0.115316	-0.0168777	0.385839	-0.0635899	-0.111408	0.0345755	bio13	0.385839
1	9B	15249287	0.045505	-0.0147492	0.105273	0.211888	-0.0512916	-0.11659	-0.141213	bio13	0.211888
1	9B	15276413	0.045505	-0.0147492	0.105273	0.211888	-0.0512916	-0.11659	-0.141213	bio13	0.211888
1	9B	16092910	0.0490553	0.0119127	0.137824	0.264788	-0.231788	-0.246919	0.0252571	bio13	0.264788
1	9B	19494895	0.0459911	-0.101714	-0.0532471	0.368707	-0.0223846	-0.149646	0.176368	bio13	0.368707
1	9B	20701763	-0.0443524	0.241132	-0.0719193	-0.437405	0.0259848	0.0607501	0.0240632	bio13	0.437405
1	9B	20703882	-0.0445027	0.261449	-0.038042	-0.466538	-0.0467837	-0.0333651	0.0186551	bio13	0.466538
1	9B	20703895	-0.0445027	0.261449	-0.038042	-0.466538	-0.0467837	-0.0333651	0.0186551	bio13	0.466538
1	9B	20726673	-0.0445027	0.261449	-0.038042	-0.466538	-0.0467837	-0.0333651	0.0186551	bio13	0.466538
1	9B	20729864	-0.0469271	0.23327	-0.0585023	-0.403059	0.0686324	0.0934753	0.101273	bio13	0.403059
1	9B	20905059	0.0472381	-0.0419465	0.175098	0.272507	-0.0691129	-0.029761	-0.12548	bio13	0.272507
1	9B	20912021	0.0600077	0.0403251	0.168373	0.29882	-0.170714	-0.177143	-0.085871	bio13	0.29882
2	10A	2563680	-0.0389566	0.157065	0.185643	-0.172557	0.0517834	0.121002	-0.235126	bio19	0.235126
2	10A	6398300	-0.0394109	0.252301	0.428755	-0.131269	-0.158725	-0.159731	-0.155799	bio7	0.428755
2	10A	6403815	-0.0420728	0.2931	0.382706	-0.137863	-0.142414	-0.133146	-0.0586979	bio7	0.382706
2	10A	6416446	-0.0428999	0.356678	0.326977	-0.253539	-0.0888883	-0.190049	-0.102793	bio1	0.356678
2	10A	6424321	-0.0390097	0.309188	0.328056	-0.235713	-0.05756	-0.131472	-0.120326	bio7	0.328056
2	10A	7422843	-0.0408475	0.354878	0.0977165	-0.147344	-0.165738	-0.155589	0.0201957	bio1	0.354878
2	10A	7438978	-0.040612	0.324837	0.213412	-0.0612741	-0.201303	-0.116989	0.0752686	bio1	0.324837
2	10A	7440892	-0.0390987	0.246489	0.204482	-0.087424	-0.0647946	-0.0423219	-0.10576	bio1	0.246489
2	10A	7550880	-0.0411634	0.292446	0.143211	-0.173416	0.00422768	-0.010981	-0.0945103	bio1	0.292446
2	10B	703959	-0.0505078	0.342979	0.248324	-0.141767	-0.196795	-0.0261629	-0.0149118	bio1	0.342979
2	10B	710286	-0.0505078	0.342979	0.248324	-0.141767	-0.196795	-0.0261629	-0.0149118	bio1	0.342979
2	10B	2000194	-0.0391373	0.280109	0.257806	-0.108615	-0.154724	-0.0504378	0.0410312	bio1	0.280109
2	10B	5514268	-0.0399483	0.356678	0.270434	-0.114994	-0.358925	-0.220999	-0.013786	bio14	0.358925
2	10B	5518868	0.041373	-0.229653	-0.259111	0.165242	0.184906	0.0150661	0.152022	bio7	0.259111
2	10B	5519057	0.0401465	-0.251072	-0.215043	0.187774	0.133822	0.0286175	0.153889	bio1	0.251072
2	10B	5523724	0.040768	-0.342923	-0.108118	0.227442	0.144396	0.143899	0.117832	bio1	0.342923
2	10B	5595041	0.0430896	-0.353776	-0.0683019	0.245151	0.0883133	0.0885485	0.0827829	bio1	0.353776
2	10B	5606173	0.0419868	-0.303811	-0.119617	0.182132	0.118735	0.084192	0.104671	bio1	0.303811
2	10B	7448047	-0.0412749	0.231805	0.229963	-0.162514	0.000773656	0.0940747	-0.114685	bio1	0.231805
2	10B	9674746	-0.0436015	0.308654	0.151358	-0.325703	-0.16758	0.0165115	-0.142499	bio13	0.325703
2	10B	12875091	0.0407305	-0.247621	-0.190412	0.179597	0.224684	0.0409611	-0.00779856	bio1	0.247621
2	10B	15454708	-0.0410743	0.344966	0.26728	-0.222581	-0.177362	-0.204201	-0.0696292	bio1	0.344966
2	10B	15520969	-0.0449535	0.380216	0.226402	-0.207283	-0.13256	-0.158186	-0.0339694	bio1	0.380216
2	10B	18611272	-0.0431624	0.288661	0.333289	-0.0703199	-0.103515	-0.107845	0.0667494	bio7	0.333289
2	1A	18148183	-0.0405147	0.367403	0.0817331	-0.366015	0.0135846	-0.0117212	-0.0963975	bio1	0.367403
2	1A	20063907	0.0405915	-0.157471	-0.182896	0.089983	0.168065	0.149528	0.109758	bio7	0.182896
2	1A	20087734	0.0392231	-0.184604	-0.183039	0.0653255	0.2204	0.200083	0.0559871	bio14	0.2204
2	1A	20117711	0.0405915	-0.157471	-0.182896	0.089983	0.168065	0.149528	0.109758	bio7	0.182896
2	1A	20169312	0.0405915	-0.157471	-0.182896	0.089983	0.168065	0.149528	0.109758	bio7	0.182896
2	1A	23415279	-0.0401702	0.32922	0.242196	-0.193704	-0.114908	-0.180321	0.0345394	bio1	0.32922
2	1A	24281721	0.0406969	-0.302893	-0.266783	0.11605	0.0819089	0.0890409	-0.0969992	bio1	0.302893
2	1A	24281947	0.0406969	-0.302893	-0.266783	0.11605	0.0819089	0.0890409	-0.0969992	bio1	0.302893
2	1A	24282177	0.0406969	-0.302893	-0.266783	0.11605	0.0819089	0.0890409	-0.0969992	bio1	0.302893
2	1A	24282621	0.0466137	-0.373598	-0.233411	0.221134	0.0391646	0.146202	-0.0195127	bio1	0.373598
2	1A	24282789	0.0406969	-0.302893	-0.266783	0.11605	0.0819089	0.0890409	-0.0969992	bio1	0.302893
2	1A	24286110	0.0423919	-0.333501	-0.255169	0.104595	0.157418	0.128889	-0.135207	bio1	0.333501
2	1A	24286229	0.0406969	-0.302893	-0.266783	0.11605	0.0819089	0.0890409	-0.0969992	bio1	0.302893
2	1A	24286261	0.0406969	-0.302893	-0.266783	0.11605	0.0819089	0.0890409	-0.0969992	bio1	0.302893
2	1A	24286470	0.0406969	-0.302893	-0.266783	0.11605	0.0819089	0.0890409	-0.0969992	bio1	0.302893
2	1A	24287823	0.044763	-0.326631	-0.235548	0.160885	0.0975558	0.0718212	-0.0771793	bio1	0.326631
2	1A	24289613	0.0423919	-0.333501	-0.255169	0.104595	0.157418	0.128889	-0.135207	bio1	0.333501
2	1A	24289615	0.0423919	-0.333501	-0.255169	0.104595	0.157418	0.128889	-0.135207	bio1	0.333501
2	1A	24289620	0.0423919	-0.333501	-0.255169	0.104595	0.157418	0.128889	-0.135207	bio1	0.333501
2	1A	24289628	0.0406969	-0.302893	-0.266783	0.11605	0.0819089	0.0890409	-0.0969992	bio1	0.302893
2	1A	24289779	0.0406969	-0.302893	-0.266783	0.11605	0.0819089	0.0890409	-0.0969992	bio1	0.302893
2	1A	24303027	0.0406969	-0.302893	-0.266783	0.11605	0.0819089	0.0890409	-0.0969992	bio1	0.302893
2	1A	24305108	0.0492268	-0.367273	-0.335723	0.117546	0.131687	0.138191	-0.133174	bio1	0.367273
2	1A	24317066	0.0406969	-0.302893	-0.266783	0.11605	0.0819089	0.0890409	-0.0969992	bio1	0.302893
2	1A	26316662	0.0465302	-0.384918	-0.110057	0.302177	0.252111	0.289655	0.0595816	bio1	0.384918
2	1A	29744906	0.0411781	-0.239544	-0.289909	0.15809	0.124868	0.117166	0.155023	bio7	0.289909
2	1A	30529523	-0.0394064	0.270902	0.215757	-0.163078	-0.0770541	-0.0369193	0.0870949	bio1	0.270902
2	1A	33253987	-0.0428001	0.400653	0.220854	-0.235095	-0.0975837	-0.209613	-0.0913901	bio1	0.400653
2	1A	34788923	0.0397977	-0.201521	-0.199177	0.177645	0.182076	0.169187	0.0605832	bio1	0.201521
2	1A	39637131	0.0400908	-0.270574	-0.25282	0.145589	0.125999	0.138191	0.0419605	bio1	0.270574
2	1A	39695569	-0.0405187	0.303771	0.360991	-0.0265031	-0.250768	-0.256411	0.0143955	bio7	0.360991
2	1B	2800916	-0.0390162	0.263592	0.325565	-0.091602	-0.247675	-0.199881	-0.0368356	bio7	0.325565
2	1B	2923261	-0.0418288	0.278077	0.131465	-0.253916	-0.202865	-0.091638	-0.0240936	bio1	0.278077
2	1B	2923272	-0.0418288	0.278077	0.131465	-0.253916	-0.202865	-0.091638	-0.0240936	bio1	0.278077
2	1B	2929396	-0.040764	0.237182	0.188368	-0.204961	-0.165382	-0.0643959	-0.0226965	bio1	0.237182
2	1B	2936553	-0.0405511	0.276176	0.208743	-0.177889	-0.237196	-0.134301	0.00479951	bio1	0.276176
2	1B	2937159	-0.0438235	0.263566	0.193246	-0.21744	-0.154672	-0.0781986	-0.0237126	bio1	0.263566
2	1B	8529111	-0.0397233	0.286004	0.277373	-0.128431	-0.210603	-0.193378	-0.0253189	bio1	0.286004
2	1B	9036818	-0.0405187	0.303771	0.360991	-0.0265031	-0.250768	-0.256411	0.0143955	bio7	0.360991
2	1B	9037202	-0.0405187	0.303771	0.360991	-0.0265031	-0.250768	-0.256411	0.0143955	bio7	0.360991
2	1B	9047730	-0.0405187	0.303771	0.360991	-0.0265031	-0.250768	-0.256411	0.0143955	bio7	0.360991
2	1B	9050628	-0.0404739	0.263728	0.354261	-0.0755056	-0.176888	-0.136636	0.0157973	bio7	0.354261
2	1B	9055325	-0.0405187	0.303771	0.360991	-0.0265031	-0.250768	-0.256411	0.0143955	bio7	0.360991
2	1B	13728232	-0.0404666	0.325682	0.203941	-0.0798041	-0.30417	-0.310123	-0.0714588	bio1	0.325682
2	1B	13733093	0.0398191	-0.304251	-0.231025	0.0471996	0.280798	0.27616	0.0505033	bio1	0.304251
2	1B	13733772	0.045793	-0.376579	-0.108771	0.203986	0.17866	0.225557	0.131273	bio1	0.376579
2	1B	13735173	0.0425319	-0.327061	-0.159553	0.208394	0.189326	0.248125	0.114804	bio1	0.327061
2	1B	13735478	0.0435685	-0.359389	-0.0962674	0.229974	0.206524	0.189949	0.0664383	bio1	0.359389
2	1B	13737297	0.0391981	-0.293717	-0.18351	0.137195	0.220371	0.243961	0.102404	bio1	0.293717
2	1B	13737530	0.0412726	-0.299408	-0.13025	0.212638	0.112944	0.168684	0.107308	bio1	0.299408
2	1B	13737646	0.0423773	-0.334954	-0.185493	0.185421	0.30324	0.28676	0.0750355	bio1	0.334954
2	1B	13739186	0.0394099	-0.346325	-0.149252	0.187947	0.220764	0.312191	0.0735172	bio1	0.346325
2	1B	13741893	0.0457958	-0.399268	-0.119817	0.224152	0.200495	0.282407	0.114493	bio1	0.399268
2	1B	13742908	0.0402471	-0.326926	-0.138145	0.169982	0.199653	0.256993	0.0913044	bio1	0.326926
2	1B	13843156	-0.0477242	0.314803	0.341664	-0.121208	-0.262857	-0.266467	-0.140237	bio7	0.341664
2	1B	13852674	-0.0421152	0.295948	0.314032	-0.0905022	-0.258327	-0.31579	-0.0503257	bio18	0.31579
2	1B	13854410	-0.0431135	0.263716	0.39479	-0.0267916	-0.267332	-0.274166	-0.0399034	bio7	0.39479
2	1B	13854430	-0.0413322	0.257391	0.416818	0.00283097	-0.26668	-0.313345	-0.0220162	bio7	0.416818
2	1B	13854433	-0.0413322	0.257391	0.416818	0.00283097	-0.26668	-0.313345	-0.0220162	bio7	0.416818
2	1B	13858084	-0.0425513	0.318397	0.356185	-0.0207961	-0.282656	-0.373762	-0.0232477	bio18	0.373762
2	1B	13859426	-0.043479	0.303637	0.346484	-0.0999112	-0.24671	-0.275958	-0.0202162	bio7	0.346484
2	1B	13860162	-0.041685	0.273874	0.344086	-0.0575535	-0.233928	-0.281622	-0.0286141	bio7	0.344086
2	1B	23469655	-0.0455496	0.407742	0.299818	-0.180531	-0.128955	-0.206784	-0.0303993	bio1	0.407742
2	1B	24048122	-0.0409475	0.219259	0.175884	-0.322862	0.0213344	0.122167	-0.197434	bio13	0.322862
2	1B	24060324	-0.0396179	0.161055	0.219064	-0.228876	-0.187689	0.0694199	-0.195466	bio13	0.228876
2	1B	24077582	-0.041121	0.15995	0.161844	-0.246974	-0.165253	0.167735	-0.17865	bio13	0.246974
2	1B	24077644	-0.0440519	0.179008	0.203299	-0.259698	-0.189073	0.120092	-0.19768	bio13	0.259698
2	1B	24084298	-0.0411632	0.165129	0.246403	-0.205131	-0.177349	0.0755529	-0.177112	bio7	0.246403
2	1B	24087320	-0.0409898	0.205727	0.217947	-0.24694	-0.184472	0.0057201	-0.17534	bio13	0.24694
2	1B	24089454	-0.0465393	0.174731	0.339029	-0.192398	-0.145671	0.143939	-0.15537	bio7	0.339029
2	1B	24204489	-0.0400434	0.245097	0.0908205	-0.216	-0.0957699	0.0710885	-0.092678	bio1	0.245097
2	1B	24204850	-0.0400434	0.245097	0.0908205	-0.216	-0.0957699	0.0710885	-0.092678	bio1	0.245097
2	1B	24205066	-0.0400434	0.245097	0.0908205	-0.216	-0.0957699	0.0710885	-0.092678	bio1	0.245097
2	1B	24205349	-0.0400434	0.245097	0.0908205	-0.216	-0.0957699	0.0710885	-0.092678	bio1	0.245097
2	1B	24205397	-0.0400434	0.245097	0.0908205	-0.216	-0.0957699	0.0710885	-0.092678	bio1	0.245097
2	1B	24205428	-0.0400434	0.245097	0.0908205	-0.216	-0.0957699	0.0710885	-0.092678	bio1	0.245097
2	1B	24221845	-0.0511049	0.361187	0.152601	-0.22128	-0.0957699	0.0278642	-0.0185052	bio1	0.361187
2	1B	24230359	-0.04917	0.358833	0.111688	-0.263527	-0.127861	-0.00250399	-0.0673278	bio1	0.358833
2	1B	24241091	-0.0480434	0.324665	0.197266	-0.26628	-0.0306368	0.0353292	-0.100955	bio1	0.324665
2	1B	24256232	-0.0443314	0.326564	0.0866485	-0.26744	-0.0793483	0.0317197	-0.0608842	bio1	0.326564
2	1B	24258926	-0.0402593	0.241755	0.123696	-0.221234	-0.0710217	0.105032	-0.105958	bio1	0.241755
2	1B	24258927	-0.0402593	0.241755	0.123696	-0.221234	-0.0710217	0.105032	-0.105958	bio1	0.241755
2	1B	24258930	-0.0402593	0.241755	0.123696	-0.221234	-0.0710217	0.105032	-0.105958	bio1	0.241755
2	1B	24260230	-0.0453125	0.276388	0.185618	-0.213895	-0.0609535	0.0790269	-0.0870011	bio1	0.276388
2	1B	24260823	-0.0402924	0.263771	0.141797	-0.258964	0.0181951	0.0578671	-0.0768415	bio1	0.263771
2	1B	31727147	-0.0390334	0.264755	0.164829	-0.267581	-0.0522434	-0.13475	-0.122126	bio13	0.267581
2	2A	8154136	-0.0393616	0.361921	0.172005	-0.222555	-0.0752774	-0.331902	-0.0787112	bio1	0.361921
2	2A	17269615	-0.0406763	0.256148	0.223441	-0.103033	-0.0900796	-0.0643371	-0.123276	bio1	0.256148
2	2A	18385566	-0.0414121	0.360242	0.160385	-0.171017	-0.095741	-0.107757	-0.0477985	bio1	0.360242
2	2A	18385927	-0.0397674	0.257293	0.170558	-0.157442	0.0739645	0.0626663	-0.166476	bio1	0.257293
2	2A	18387063	-0.0417341	0.302246	0.167743	-0.186532	0.0461992	0.0554535	-0.125396	bio1	0.302246
2	2A	18396778	-0.0399055	0.225904	0.244621	-0.0866657	-0.0989319	0.0943972	-0.074214	bio7	0.244621
2	2A	22970978	0.0395471	-0.316246	-0.163937	0.198927	0.0486005	0.107221	0.108332	bio1	0.316246
2	2A	23252568	0.0444102	-0.32455	-0.290153	0.191542	0.295779	0.188007	0.0480161	bio1	0.32455
2	2A	29073819	0.0455496	-0.407742	-0.299818	0.180531	0.128955	0.206784	0.0303993	bio1	0.407742
2	2A	29126981	-0.0405437	0.390146	0.257513	-0.131922	-0.142972	-0.250997	0.0116916	bio1	0.390146
2	2A	29129984	-0.0405437	0.390146	0.257513	-0.131922	-0.142972	-0.250997	0.0116916	bio1	0.390146
2	2A	29133114	-0.0451826	0.397378	0.354076	-0.0891022	-0.203955	-0.2502	-0.0054502	bio1	0.397378
2	2A	29142367	-0.0451826	0.397378	0.354076	-0.0891022	-0.203955	-0.2502	-0.0054502	bio1	0.397378
2	2A	29142485	-0.0451826	0.397378	0.354076	-0.0891022	-0.203955	-0.2502	-0.0054502	bio1	0.397378
2	2A	29142583	-0.0430125	0.345633	0.363234	-1.52229e-05	-0.272932	-0.210807	0.0221058	bio7	0.363234
2	2A	29142586	-0.0430125	0.345633	0.363234	-1.52229e-05	-0.272932	-0.210807	0.0221058	bio7	0.363234
2	2A	31559423	-0.0433452	0.354696	0.341578	-0.0601619	-0.211357	-0.21103	0.14193	bio1	0.354696
2	2A	34242712	-0.043258	0.323674	0.279391	-0.104595	-0.230548	-0.152339	-0.0183806	bio1	0.323674
2	2B	2342399	0.039765	-0.242332	-0.198358	0.213956	0.186492	0.195625	0.0452915	bio1	0.242332
2	2B	3395349	-0.0406732	0.243707	0.33183	-0.0808032	-0.184276	-0.109073	-0.0760259	bio7	0.33183
2	2B	3395830	-0.0406732	0.243707	0.33183	-0.0808032	-0.184276	-0.109073	-0.0760259	bio7	0.33183
2	2B	3395877	-0.0427289	0.271009	0.340802	-0.103318	-0.147336	-0.132126	-0.073923	bio7	0.340802
2	2B	3397766	-0.0427289	0.271009	0.340802	-0.103318	-0.147336	-0.132126	-0.073923	bio7	0.340802
2	2B	3864379	0.0404112	-0.395603	-0.00248801	0.473803	0.0779042	0.181553	0.0732461	bio13	0.473803
2	2B	11606433	-0.0412514	0.286984	0.148808	-0.341307	-0.140409	-0.0702446	-0.110276	bio13	0.341307
2	2B	11711055	-0.0400111	0.273694	0.0779529	-0.348162	-0.064366	0.000459434	-0.0968982	bio13	0.348162
2	2B	11913751	-0.0396811	0.265668	0.03611	-0.397627	-0.0704559	0.00278492	-0.0635488	bio13	0.397627
2	2B	15853120	0.0396305	-0.21074	-0.301191	0.11137	0.273565	0.0630196	0.127652	bio7	0.301191
2	2B	21909166	-0.0393685	0.29284	0.186532	-0.17065	-0.111995	-0.0710305	-0.114675	bio1	0.29284
2	2B	22961231	-0.0388583	0.250941	0.0741644	-0.199848	-0.143355	-0.184298	-0.0916443	bio1	0.250941
2	2B	26264850	-0.0401649	0.347653	0.152645	-0.320985	-0.0577358	-0.137806	-0.0582866	bio1	0.347653
2	2B	26276676	-0.0468407	0.375698	0.183491	-0.287513	-0.031513	-0.0509564	-0.0806122	bio1	0.375698
2	2B	26277673	-0.0478046	0.376607	0.248243	-0.273677	-0.17961	-0.119278	-0.084044	bio1	0.376607
2	3A	1169459	-0.041259	0.338326	0.271847	-0.134607	-0.326334	-0.271846	0.0836133	bio1	0.338326
2	3A	2550932	0.0415719	-0.182547	-0.275011	0.20241	0.0973809	0.0281941	0.243373	bio7	0.275011
2	3A	2868989	-0.0432188	0.390614	0.105067	-0.344903	-0.120565	-0.268585	-0.0575859	bio1	0.390614
2	3A	13995270	-0.0400857	0.322722	0.300139	-0.153968	-0.157682	-0.166341	-0.0574051	bio1	0.322722
2	3A	15992719	0.0394757	-0.213983	-0.118908	0.262991	0.0220345	0.141918	0.232463	bio13	0.262991
2	3A	15992722	0.0394757	-0.213983	-0.118908	0.262991	0.0220345	0.141918	0.232463	bio13	0.262991
2	3A	15992747	0.0394757	-0.213983	-0.118908	0.262991	0.0220345	0.141918	0.232463	bio13	0.262991
2	3A	15992750	0.0394757	-0.213983	-0.118908	0.262991	0.0220345	0.141918	0.232463	bio13	0.262991
2	3A	15992762	0.0394757	-0.213983	-0.118908	0.262991	0.0220345	0.141918	0.232463	bio13	0.262991
2	3A	21472003	-0.0424257	0.357603	0.261198	-0.128085	-0.205275	-0.156739	0.0969198	bio1	0.357603
2	3A	21500065	-0.0424257	0.357603	0.261198	-0.128085	-0.205275	-0.156739	0.0969198	bio1	0.357603
2	3A	21500411	-0.0424257	0.357603	0.261198	-0.128085	-0.205275	-0.156739	0.0969198	bio1	0.357603
2	3A	21503448	-0.0424257	0.357603	0.261198	-0.128085	-0.205275	-0.156739	0.0969198	bio1	0.357603
2	3A	21507499	-0.0424257	0.357603	0.261198	-0.128085	-0.205275	-0.156739	0.0969198	bio1	0.357603
2	3A	23425718	-0.0402122	0.208255	0.257907	-0.116356	-0.146034	-0.0204144	-0.0846253	bio7	0.257907
2	3A	24796075	0.0403842	-0.174388	-0.308196	0.0438874	0.0642607	0.0221281	0.0990641	bio7	0.308196
2	3A	24796080	0.0403842	-0.174388	-0.308196	0.0438874	0.0642607	0.0221281	0.0990641	bio7	0.308196
2	3A	24806046	0.0446774	-0.242927	-0.308196	0.0376534	0.120565	0.150636	0.0609639	bio7	0.308196
2	3A	24853092	0.0400294	-0.137469	-0.291998	0.0965957	0.123635	0.0410421	0.112835	bio7	0.291998
2	3B	6904810	0.0401671	-0.244351	-0.0801357	0.187552	0.199771	0.22525	0.0173553	bio1	0.244351
2	3B	6915782	0.0403696	-0.243204	-0.0886172	0.233038	0.209083	0.173772	0.0211099	bio1	0.243204
2	3B	6973441	0.0424824	-0.273394	-0.0779386	0.237668	0.220647	0.22435	-0.000165152	bio1	0.273394
2	3B	18987431	-0.0519123	0.392956	0.307155	-0.16424	-0.1695	-0.179234	0.0459378	bio1	0.392956
2	3B	20562168	-0.0396857	0.354041	0.279761	-0.0328578	-0.307843	-0.198807	0.0696254	bio1	0.354041
2	3B	20870455	0.0392958	-0.287612	-0.0755545	0.300209	0.097739	0.186068	-0.0661996	bio13	0.300209
2	3B	23474488	-0.0412221	0.335819	0.0808128	-0.22651	-0.107336	-0.11243	0.00887499	bio1	0.335819
2	3B	24036836	-0.0398194	0.356554	0.329587	-0.0549775	-0.272932	-0.293497	0.135308	bio1	0.356554
2	3B	24159952	-0.0404829	0.341691	0.275354	-0.0998282	-0.257141	-0.209613	0.090424	bio1	0.341691
2	3B	24242444	-0.0488553	0.351094	0.318371	-0.152983	-0.221216	-0.169712	0.0147459	bio1	0.351094
2	3B	31475540	-0.0455359	0.295372	0.290884	-0.0514665	-0.191823	-0.121763	-0.0232135	bio1	0.295372
2	3B	32040901	0.0412769	-0.30793	-0.00591827	0.430085	0.147323	0.079631	0.171028	bio13	0.430085
2	3B	32042498	0.039903	-0.311967	0.0164682	0.445138	0.171901	0.0621258	0.0924274	bio13	0.445138
2	4A	640525	0.0405814	-0.290194	-0.211368	0.129783	0.211327	0.0795387	-0.081497	bio1	0.290194
2	4A	651693	0.0431294	-0.237182	-0.284291	0.176164	0.0582867	-0.0405773	0.0595289	bio7	0.284291
2	4A	700136	0.0422785	-0.258441	-0.282547	0.110904	0.16667	0.0189577	-0.0620057	bio7	0.282547
2	4A	3694960	-0.0390134	0.237191	0.303324	-0.0969967	-0.132256	-0.185768	-0.0730818	bio7	0.303324
2	4A	3749552	-0.0442302	0.324177	0.346163	-0.0984426	-0.0950348	-0.141208	0.0677551	bio7	0.346163
2	4A	3881665	-0.0429429	0.297018	0.32299	-0.0657595	-0.128955	-0.0963405	0.0651403	bio7	0.32299
2	4A	3892168	-0.0397839	0.319998	0.225152	-0.123525	-0.205275	-0.117624	0.0645369	bio1	0.319998
2	4A	5165597	-0.0401017	0.352229	0.17417	-0.249279	-0.127248	-0.249231	-0.215638	bio1	0.352229
2	4A	5174687	-0.0389824	0.340626	0.154272	-0.16565	-0.216602	-0.287137	-0.194476	bio1	0.340626
2	4A	5174702	-0.0402504	0.336924	0.174762	-0.176013	-0.241567	-0.302609	-0.213167	bio1	0.336924
2	4A	5178154	-0.0405923	0.382758	0.154814	-0.239336	-0.098234	-0.276197	-0.199853	bio1	0.382758
2	4A	5178156	-0.0405923	0.382758	0.154814	-0.239336	-0.098234	-0.276197	-0.199853	bio1	0.382758
2	4A	5178249	-0.0402514	0.377889	0.186786	-0.254941	-0.128177	-0.305218	-0.217754	bio1	0.377889
2	4A	5178261	-0.0405923	0.382758	0.154814	-0.239336	-0.098234	-0.276197	-0.199853	bio1	0.382758
2	4A	5178262	-0.0392875	0.386367	0.134372	-0.230145	-0.0710713	-0.260155	-0.181172	bio1	0.386367
2	4A	5179747	-0.0446039	0.357755	0.158523	-0.250266	-0.198782	-0.227733	-0.182304	bio1	0.357755
2	4A	5263286	-0.039618	0.311068	0.248892	-0.115011	-0.257192	-0.235891	-0.146107	bio1	0.311068
2	4A	5785096	-0.0480532	0.307159	0.21295	-0.286927	-0.210803	-0.198329	-0.224916	bio1	0.307159
2	4A	8094948	0.039465	-0.291754	-0.264063	0.102746	0.172811	0.159842	0.0199164	bio1	0.291754
2	4A	8094949	0.039465	-0.291754	-0.264063	0.102746	0.172811	0.159842	0.0199164	bio1	0.291754
2	4A	8154851	-0.0406204	0.308637	0.353247	-0.123079	-0.152117	-0.14236	-0.0477667	bio7	0.353247
2	4A	8573008	0.0392328	-0.382419	-0.159862	0.241134	0.167375	0.259046	-0.0124075	bio1	0.382419
2	4A	8578625	0.0460642	-0.38714	-0.210015	0.290957	0.215078	0.16624	0.00157355	bio1	0.38714
2	4A	8581311	0.0405627	-0.307743	-0.21298	0.250399	0.110907	0.122739	0.0573988	bio1	0.307743
2	4A	8584611	0.0442032	-0.326444	-0.163101	0.204615	0.199712	0.244121	0.0152621	bio1	0.326444
2	4A	8590491	0.042109	-0.292011	-0.166692	0.191807	0.18229	0.196994	0.0308832	bio1	0.292011
2	4A	8608868	0.0494	-0.348538	-0.248081	0.175093	0.205896	0.240594	0.0311384	bio1	0.348538
2	4A	18416078	-0.0389161	0.309374	0.154814	-0.25351	-0.0798468	-0.0950956	-0.115245	bio1	0.309374
2	4B	2353243	-0.039278	0.28832	0.228049	-0.148734	-0.132712	-0.0772038	-0.0160086	bio1	0.28832
2	4B	2353424	-0.0391373	0.291905	0.179443	-0.207435	-0.0502409	-0.065028	-0.0547857	bio1	0.291905
2	4B	2403737	-0.0409049	0.336188	0.227019	-0.196288	-0.158692	-0.149587	-0.0280281	bio1	0.336188
2	4B	2468400	-0.0411904	0.377324	0.170069	-0.196785	-0.177349	-0.155941	0.0896869	bio1	0.377324
2	4B	2478793	-0.0469207	0.373246	0.250283	-0.152215	-0.180376	-0.119595	0.0483176	bio1	0.373246
2	4B	2478858	-0.0469207	0.373246	0.250283	-0.152215	-0.180376	-0.119595	0.0483176	bio1	0.373246
2	4B	2481914	-0.0403741	0.344061	0.239335	-0.157141	-0.135446	-0.168258	-0.0212952	bio1	0.344061
2	4B	2482105	-0.039945	0.349019	0.180897	-0.15583	-0.163032	-0.135161	0.044033	bio1	0.349019
2	4B	2482354	-0.039945	0.349019	0.180897	-0.15583	-0.163032	-0.135161	0.044033	bio1	0.349019
2	4B	2482387	-0.039945	0.349019	0.180897	-0.15583	-0.163032	-0.135161	0.044033	bio1	0.349019
2	4B	5805841	0.0404922	-0.286117	-0.170946	0.212569	-0.0241455	0.174558	0.0948875	bio1	0.286117
2	4B	5815986	0.0396141	-0.302848	-0.156469	0.137893	0.0368183	0.249252	0.0479444	bio1	0.302848
2	4B	8299938	-0.0403637	0.306311	0.139356	-0.228572	-0.160326	-0.150838	-0.0687935	bio1	0.306311
2	4B	11426278	-0.0429755	0.322268	0.168655	-0.264389	-0.168037	-0.124359	-0.0121295	bio1	0.322268
2	4B	11525314	-0.0401228	0.291269	0.149349	-0.253436	-0.19751	-0.134862	-0.0374295	bio1	0.291269
2	4B	11525553	-0.0401228	0.291269	0.149349	-0.253436	-0.19751	-0.134862	-0.0374295	bio1	0.291269
2	4B	11529643	-0.0411769	0.304398	0.159251	-0.221682	-0.167397	-0.140817	0.0218301	bio1	0.304398
2	4B	11540899	-0.0432936	0.304398	0.179645	-0.205809	-0.216248	-0.0757862	-0.0235031	bio1	0.304398
2	4B	11554896	-0.0435147	0.28599	0.221731	-0.22258	-0.251147	-0.123528	-0.0553182	bio1	0.28599
2	4B	11554900	-0.0435147	0.28599	0.221731	-0.22258	-0.251147	-0.123528	-0.0553182	bio1	0.28599
2	4B	11555468	-0.0401228	0.291269	0.149349	-0.253436	-0.19751	-0.134862	-0.0374295	bio1	0.291269
2	4B	11559557	-0.0401228	0.291269	0.149349	-0.253436	-0.19751	-0.134862	-0.0374295	bio1	0.291269
2	4B	11559670	-0.0401228	0.291269	0.149349	-0.253436	-0.19751	-0.134862	-0.0374295	bio1	0.291269
2	4B	11559935	-0.0401228	0.291269	0.149349	-0.253436	-0.19751	-0.134862	-0.0374295	bio1	0.291269
2	4B	11560059	-0.0401228	0.291269	0.149349	-0.253436	-0.19751	-0.134862	-0.0374295	bio1	0.291269
2	4B	11560069	-0.0401228	0.291269	0.149349	-0.253436	-0.19751	-0.134862	-0.0374295	bio1	0.291269
2	4B	11560103	-0.0401228	0.291269	0.149349	-0.253436	-0.19751	-0.134862	-0.0374295	bio1	0.291269
2	4B	11560605	-0.0401228	0.291269	0.149349	-0.253436	-0.19751	-0.134862	-0.0374295	bio1	0.291269
2	4B	11566256	-0.043967	0.31542	0.209641	-0.233797	-0.194262	-0.186426	-0.0122767	bio1	0.31542
2	4B	11568183	-0.0401228	0.291269	0.149349	-0.253436	-0.19751	-0.134862	-0.0374295	bio1	0.291269
2	4B	11579314	-0.0394413	0.307011	0.104284	-0.238386	-0.16013	-0.0903432	-0.00633998	bio1	0.307011
2	4B	11583816	-0.0411113	0.328588	0.109835	-0.2053	-0.124177	-0.0914586	0.0628286	bio1	0.328588
2	4B	11585962	-0.0435147	0.28599	0.221731	-0.22258	-0.251147	-0.123528	-0.0553182	bio1	0.28599
2	4B	11605678	-0.0391298	0.279452	0.210761	-0.162396	-0.210603	-0.0955174	-0.0101808	bio1	0.279452
2	4B	11605744	-0.0435147	0.28599	0.221731	-0.22258	-0.251147	-0.123528	-0.0553182	bio1	0.28599
2	4B	11605785	-0.0406914	0.272806	0.172229	-0.209641	-0.22846	-0.0733009	-0.0243722	bio1	0.272806
2	4B	11606489	-0.043967	0.31542	0.209641	-0.233797	-0.194262	-0.186426	-0.0122767	bio1	0.31542
2	4B	11606503	-0.043967	0.31542	0.209641	-0.233797	-0.194262	-0.186426	-0.0122767	bio1	0.31542
2	4B	11606535	-0.043967	0.31542	0.209641	-0.233797	-0.194262	-0.186426	-0.0122767	bio1	0.31542
2	4B	11606582	-0.0398424	0.290859	0.238973	-0.194316	-0.185716	-0.212061	0.000973887	bio1	0.290859
2	4B	11606584	-0.0398424	0.290859	0.238973	-0.194316	-0.185716	-0.212061	0.000973887	bio1	0.290859
2	4B	11622750	-0.0398424	0.290859	0.238973	-0.194316	-0.185716	-0.212061	0.000973887	bio1	0.290859
2	4B	11624373	-0.0401228	0.291269	0.149349	-0.253436	-0.19751	-0.134862	-0.0374295	bio1	0.291269
2	4B	11630881	-0.0401228	0.291269	0.149349	-0.253436	-0.19751	-0.134862	-0.0374295	bio1	0.291269
2	4B	11666379	-0.043967	0.31542	0.209641	-0.233797	-0.194262	-0.186426	-0.0122767	bio1	0.31542
2	4B	11666817	-0.043967	0.31542	0.209641	-0.233797	-0.194262	-0.186426	-0.0122767	bio1	0.31542
2	4B	11666864	-0.043967	0.31542	0.209641	-0.233797	-0.194262	-0.186426	-0.0122767	bio1	0.31542
2	4B	11666975	-0.0398424	0.290859	0.238973	-0.194316	-0.185716	-0.212061	0.000973887	bio1	0.290859
2	4B	11667113	-0.0489565	0.352914	0.307155	-0.147023	-0.228604	-0.208301	0.0420826	bio1	0.352914
2	4B	11667376	-0.0437791	0.335989	0.166667	-0.21785	-0.155185	-0.143302	0.0226991	bio1	0.335989
2	4B	11678110	-0.043967	0.31542	0.209641	-0.233797	-0.194262	-0.186426	-0.0122767	bio1	0.31542
2	4B	11678409	-0.0398424	0.290859	0.238973	-0.194316	-0.185716	-0.212061	0.000973887	bio1	0.290859
2	4B	11682579	-0.0398424	0.290859	0.238973	-0.194316	-0.185716	-0.212061	0.000973887	bio1	0.290859
2	4B	11689290	-0.0437791	0.335989	0.166667	-0.21785	-0.155185	-0.143302	0.0226991	bio1	0.335989
2	4B	11689293	-0.0437791	0.335989	0.166667	-0.21785	-0.155185	-0.143302	0.0226991	bio1	0.335989
2	4B	11698269	-0.043967	0.31542	0.209641	-0.233797	-0.194262	-0.186426	-0.0122767	bio1	0.31542
2	4B	11698534	-0.0458719	0.30402	0.247095	-0.186828	-0.230548	-0.130242	0.00558795	bio1	0.30402
2	4B	11698789	-0.043967	0.31542	0.209641	-0.233797	-0.194262	-0.186426	-0.0122767	bio1	0.31542
2	4B	11994621	-0.0456463	0.345068	0.356461	-0.107564	-0.239195	-0.211961	-0.0466913	bio7	0.356461
2	4B	12031864	-0.0456463	0.345068	0.356461	-0.107564	-0.239195	-0.211961	-0.0466913	bio7	0.356461
2	4B	16702074	-0.0456345	0.290917	0.22691	-0.171931	-0.210603	-0.0377933	0.00716483	bio1	0.290917
2	4B	17694000	-0.0399485	0.185544	0.173174	-0.150013	-0.163991	-0.00400503	-0.0811939	bio1	0.185544
2	4B	17694029	-0.0396001	0.164898	0.185201	-0.151461	-0.12689	0.0244985	-0.0971394	bio7	0.185201
2	4B	18507901	0.0417805	-0.168856	-0.2513	0.228118	0.0494038	-0.0958446	0.191544	bio7	0.2513
2	5A	14588867	-0.0410988	0.259045	0.104929	-0.285151	-0.0413703	0.056327	-0.0671375	bio13	0.285151
2	5A	14592031	-0.0391863	0.271703	0.101651	-0.277627	-0.0601764	0.0218941	0.011159	bio13	0.277627
2	5A	14595471	-0.0414102	0.268468	0.103644	-0.310871	-0.152082	-0.00304291	-0.0250428	bio13	0.310871
2	5A	14716900	-0.042707	0.289862	0.0881891	-0.279978	-0.0749679	-0.0161403	-0.0968552	bio1	0.289862
2	5A	14844411	-0.0395491	0.266042	0.0876991	-0.292925	-0.0503293	0.0147692	-0.0469975	bio13	0.292925
2	5A	15090406	0.0392194	-0.424015	-0.0404857	0.248696	0.10774	0.229249	0.0666632	bio1	0.424015
2	5A	15101209	0.0396117	-0.465376	0.0251868	0.309822	0.110458	0.238083	0.00244154	bio1	0.465376
2	5A	15115962	0.0420355	-0.460924	0.0358769	0.351373	0.0940939	0.257682	-0.000752582	bio1	0.460924
2	5A	15118034	0.039962	-0.409025	-0.0651169	0.274751	0.168584	0.260891	0.0847827	bio1	0.409025
2	5A	15127838	0.0400008	-0.425344	-0.0219248	0.309891	0.0940939	0.219831	0.0166087	bio1	0.425344
2	5A	15132965	0.0406404	-0.399468	-0.0239179	0.277823	0.0842469	0.166395	0.088623	bio1	0.399468
2	5A	15133120	0.0401394	-0.364504	-0.0266308	0.340747	0.0874448	0.114914	0.0540509	bio1	0.364504
2	5A	20725054	-0.0453985	0.362327	0.32277	-0.0814462	-0.221682	-0.157804	0.00234472	bio1	0.362327
2	5A	21140740	0.0395233	-0.32314	0.0433149	0.259387	-0.012688	0.151603	0.158311	bio1	0.32314
2	5A	21140742	0.0395233	-0.32314	0.0433149	0.259387	-0.012688	0.151603	0.158311	bio1	0.32314
2	5A	21202237	0.0397594	-0.267578	-0.00625349	0.244973	-0.04067	0.129219	0.243408	bio1	0.267578
2	5A	21775705	-0.0398523	0.242545	0.321906	-0.0930723	-0.194262	-0.152855	-0.0523498	bio7	0.321906
2	5A	21840151	-0.0411687	0.282728	0.372243	-0.058712	-0.2239	-0.25967	-0.0139653	bio7	0.372243
2	5A	22928896	-0.0486558	0.421946	0.400502	-0.188615	-0.2239	-0.288532	-0.0128615	bio1	0.421946
2	5A	22929861	-0.0486558	0.421946	0.400502	-0.188615	-0.2239	-0.288532	-0.0128615	bio1	0.421946
2	5A	22930606	-0.0486558	0.421946	0.400502	-0.188615	-0.2239	-0.288532	-0.0128615	bio1	0.421946
2	5A	22938162	-0.0468722	0.372935	0.414826	-0.110602	-0.295096	-0.253405	0.0138698	bio7	0.414826
2	5A	22939003	-0.0486558	0.421946	0.400502	-0.188615	-0.2239	-0.288532	-0.0128615	bio1	0.421946
2	5A	22956730	-0.0389062	0.352914	0.345289	-0.182119	-0.1695	-0.286982	0.0299914	bio1	0.352914
2	5A	22965358	-0.0486558	0.421946	0.400502	-0.188615	-0.2239	-0.288532	-0.0128615	bio1	0.421946
2	5A	22973874	-0.0486558	0.421946	0.400502	-0.188615	-0.2239	-0.288532	-0.0128615	bio1	0.421946
2	5A	22994637	-0.0533788	0.465761	0.37445	-0.169538	-0.184276	-0.251901	0.0291152	bio1	0.465761
2	5A	22996931	-0.0486558	0.421946	0.400502	-0.188615	-0.2239	-0.288532	-0.0128615	bio1	0.421946
2	5A	22996991	-0.0486558	0.421946	0.400502	-0.188615	-0.2239	-0.288532	-0.0128615	bio1	0.421946
2	5A	23050445	-0.0533788	0.465761	0.37445	-0.169538	-0.184276	-0.251901	0.0291152	bio1	0.465761
2	5A	23551497	-0.0413342	0.417725	0.207914	-0.153747	-0.268213	-0.291769	0.0184864	bio1	0.417725
2	5B	4801494	0.0392895	-0.220921	-0.244292	0.0722007	0.1751	0.0444923	0.00620022	bio7	0.244292
2	5B	4895660	0.0429785	-0.402831	-0.102252	0.21054	0.0775547	0.153882	-0.0906562	bio1	0.402831
2	5B	4930984	-0.0399662	0.378063	0.191227	-0.106951	-0.175935	-0.270317	0.0718154	bio1	0.378063
2	5B	6808771	-0.0397459	0.248151	0.251093	-0.231758	0.07879	-0.0112391	-0.105106	bio7	0.251093
2	5B	6808788	-0.0397459	0.248151	0.251093	-0.231758	0.07879	-0.0112391	-0.105106	bio7	0.251093
2	5B	6808798	-0.0397459	0.248151	0.251093	-0.231758	0.07879	-0.0112391	-0.105106	bio7	0.251093
2	5B	10426578	0.0505032	-0.34485	-0.154372	0.259801	0.16013	-0.00805455	0.0244201	bio1	0.34485
2	5B	16457818	0.0396776	-0.180774	-0.202424	0.112704	0.0341984	0.00447547	0.0394436	bio7	0.202424
2	5B	16742859	0.0394241	-0.204713	-0.145177	0.0897367	0.0673527	0.112224	0.0440878	bio1	0.204713
2	5B	17213286	-0.038976	0.351518	0.0755205	-0.297663	-0.117528	-0.108144	-0.0521258	bio1	0.351518
2	5B	17236846	-0.038976	0.351518	0.0755205	-0.297663	-0.117528	-0.108144	-0.0521258	bio1	0.351518
2	5B	17241736	-0.038976	0.351518	0.0755205	-0.297663	-0.117528	-0.108144	-0.0521258	bio1	0.351518
2	5B	22760059	0.0396891	-0.202119	-0.111898	0.361533	0.00890616	-0.0131601	0.189807	bio13	0.361533
2	6A	2219729	0.0395197	-0.0826237	-0.173432	0.328183	0.0368183	-0.164152	0.368633	bio19	0.368633
2	6A	2562541	0.0405437	-0.137421	-0.166494	0.227614	0.0770562	0.0636366	0.16044	bio13	0.227614
2	6A	3763381	0.0395231	-0.281783	-0.230244	0.100586	0.218292	0.240343	0.00571209	bio1	0.281783
2	6A	3850818	0.0397155	-0.399063	-0.0583421	0.238338	0.169597	0.321201	-0.0788146	bio1	0.399063
2	6A	14950905	-0.0404273	0.29549	0.263399	-0.141342	-0.0987532	-0.177571	-0.0353396	bio1	0.29549
2	6A	15139493	-0.0431048	0.261	0.327566	-0.140057	-0.0895265	-0.0859708	-0.0499408	bio7	0.327566
2	6A	15191705	-0.039577	0.233343	0.325262	-0.087424	-0.113307	-0.0992517	-0.0707798	bio7	0.325262
2	6A	15273003	-0.0407523	0.26033	0.244989	-0.153803	-0.116823	-0.0934093	-0.0451481	bio1	0.26033
2	6A	15455027	-0.0407077	0.277535	0.253471	-0.0932939	-0.191316	-0.116464	0.0205577	bio1	0.277535
2	6A	15536230	-0.0399624	0.249493	0.262661	-0.0957497	-0.147304	-0.0803356	-0.000378014	bio7	0.262661
2	6A	15614238	-0.0407077	0.277535	0.253471	-0.0932939	-0.191316	-0.116464	0.0205577	bio1	0.277535
2	6A	15621109	-0.0402148	0.278235	0.195903	-0.170155	-0.0844833	-0.0690735	0.0342121	bio1	0.278235
2	6A	15621900	-0.0405822	0.241755	0.236775	-0.143611	-0.102432	-0.0386354	-0.0633853	bio1	0.241755
2	6A	15760228	-0.0414969	0.226278	0.261299	-0.122294	-0.111407	-0.0690735	-0.0667911	bio7	0.261299
2	6A	18040151	0.042389	-0.310957	-0.158893	0.293872	0.0285324	0.0735181	0.217955	bio1	0.310957
2	6A	24910762	-0.0391007	0.280933	0.159763	-0.138821	-0.14941	-0.0905704	0.0403022	bio1	0.280933
2	6A	25851417	-0.0425474	0.216372	0.363876	-0.11972	-0.0849331	-0.073186	-0.0139928	bio7	0.363876
2	6B	2425857	-0.0394139	0.297469	0.210761	-0.158225	-0.184011	-0.20826	-0.0566988	bio1	0.297469
2	6B	2677723	-0.0403722	0.331072	0.228646	-0.154307	-0.154724	-0.210305	-0.0204763	bio1	0.331072
2	6B	2680115	-0.0427289	0.271009	0.340802	-0.103318	-0.147336	-0.132126	-0.073923	bio7	0.340802
2	6B	2717148	-0.0476672	0.345068	0.356461	-0.107564	-0.239195	-0.211961	-0.0466913	bio7	0.356461
2	6B	2717153	-0.0476672	0.345068	0.356461	-0.107564	-0.239195	-0.211961	-0.0466913	bio7	0.356461
2	6B	2717211	-0.0406732	0.243707	0.33183	-0.0808032	-0.184276	-0.109073	-0.0760259	bio7	0.33183
2	6B	2717926	-0.0403722	0.331072	0.228646	-0.154307	-0.154724	-0.210305	-0.0204763	bio1	0.331072
2	6B	2718364	-0.0406859	0.263592	0.299818	-0.0779206	-0.111995	-0.0693048	-0.0362322	bio7	0.299818
2	6B	2727529	-0.0403722	0.331072	0.228646	-0.154307	-0.154724	-0.210305	-0.0204763	bio1	0.331072
2	6B	2727531	-0.0403722	0.331072	0.228646	-0.154307	-0.154724	-0.210305	-0.0204763	bio1	0.331072
2	6B	2727573	-0.0403722	0.331072	0.228646	-0.154307	-0.154724	-0.210305	-0.0204763	bio1	0.331072
2	6B	2727587	-0.0403722	0.331072	0.228646	-0.154307	-0.154724	-0.210305	-0.0204763	bio1	0.331072
2	6B	2727593	-0.0403722	0.331072	0.228646	-0.154307	-0.154724	-0.210305	-0.0204763	bio1	0.331072
2	6B	3090859	-0.0484869	0.342979	0.248324	-0.141767	-0.196795	-0.0261629	-0.0149118	bio1	0.342979
2	6B	6766424	0.0435532	-0.383122	-0.0339166	0.195832	0.172362	0.357932	0.0557372	bio1	0.383122
2	6B	6773330	0.0400941	-0.251284	-0.0684018	0.338619	0.0905178	0.1306	0.116271	bio13	0.338619
2	6B	15082811	-0.04215	0.354041	0.135149	-0.23427	-0.0941215	-0.158214	0.0622389	bio1	0.354041
2	6B	18932216	-0.0403028	0.255497	0.162898	-0.134194	-0.128761	0.0151823	0.0437306	bio1	0.255497
2	6B	19176627	-0.0425864	0.330226	0.130021	-0.165972	-0.0111568	-0.0296758	0.0658247	bio1	0.330226
2	7A	2440316	0.0426442	-0.320152	-0.28921	0.156956	0.0439036	0.115588	0.0602547	bio1	0.320152
2	7A	2473518	0.0426442	-0.320152	-0.28921	0.156956	0.0439036	0.115588	0.0602547	bio1	0.320152
2	7A	3487655	-0.0396231	0.241755	0.285822	-0.0720203	-0.0844833	-0.0824663	-0.132566	bio7	0.285822
2	7A	9962947	0.0412501	-0.3284	-0.323411	0.029703	0.300493	0.217077	-0.0526615	bio1	0.3284
2	7A	9985239	0.040701	-0.326221	-0.239483	0.0523807	0.229422	0.14824	-0.123247	bio1	0.326221
2	7A	9994693	0.0409672	-0.323549	-0.311941	0.0449265	0.290893	0.208088	-0.0909993	bio1	0.323549
2	7A	9994731	0.0457196	-0.381435	-0.294657	0.100548	0.345958	0.197656	-0.137234	bio1	0.381435
2	7A	9994768	0.0445257	-0.335953	-0.327157	0.0873116	0.315499	0.200805	-0.0637985	bio1	0.335953
2	7A	9994769	0.0445257	-0.335953	-0.327157	0.0873116	0.315499	0.200805	-0.0637985	bio1	0.335953
2	7A	10830271	-0.0430125	0.345633	0.363234	-1.52229e-05	-0.272932	-0.210807	0.0221058	bio7	0.363234
2	7A	10830298	-0.0430125	0.345633	0.363234	-1.52229e-05	-0.272932	-0.210807	0.0221058	bio7	0.363234
2	7A	11283889	-0.0398277	0.391411	0.160737	-0.192602	-0.188568	-0.249356	0.0106204	bio1	0.391411
2	7A	11284126	-0.0431848	0.379301	0.282619	-0.108157	-0.213146	-0.237964	-0.0180412	bio1	0.379301
2	7A	16645160	-0.0394912	0.364621	0.160298	-0.244629	-0.144121	-0.0986741	-0.0713637	bio1	0.364621
2	7A	16647822	-0.0456297	0.412978	0.244347	-0.225824	-0.139948	-0.165703	-0.0436074	bio1	0.412978
2	7A	24087830	-0.0453985	0.362327	0.32277	-0.0814462	-0.221682	-0.157804	0.00234472	bio1	0.362327
2	7A	24087832	-0.0453985	0.362327	0.32277	-0.0814462	-0.221682	-0.157804	0.00234472	bio1	0.362327
2	7A	25022752	-0.0393338	0.223898	0.356461	-0.0764005	-0.205275	-0.134881	0.0687608	bio7	0.356461
2	7A	25024562	-0.0396761	0.267368	0.271265	-0.0708702	-0.199052	-0.199781	0.0143955	bio7	0.271265
2	7A	25043946	-0.0405414	0.271263	0.307651	-0.146307	-0.184011	-0.125281	-0.00292719	bio7	0.307651
2	7A	25072645	-0.0416018	0.271302	0.268637	-0.148341	-0.240673	-0.20999	-0.0381314	bio1	0.271302
2	7A	25210488	-0.0405414	0.271263	0.307651	-0.146307	-0.184011	-0.125281	-0.00292719	bio7	0.307651
2	7B	74401	-0.0403028	0.255497	0.162898	-0.134194	-0.128761	0.0151823	0.0437306	bio1	0.255497
2	7B	253902	-0.0475705	0.407742	0.299818	-0.180531	-0.128955	-0.206784	-0.0303993	bio1	0.407742
2	7B	254382	-0.0475705	0.407742	0.299818	-0.180531	-0.128955	-0.206784	-0.0303993	bio1	0.407742
2	7B	2386093	-0.0444431	0.265646	0.251559	-0.190446	-0.323436	-0.249785	-0.0738404	bio14	0.323436
2	7B	2779993	-0.0399305	0.332981	0.120317	-0.22004	-0.197929	-0.233186	0.0137193	bio1	0.332981
2	7B	5109427	0.0405716	-0.314691	-0.244347	0.13709	0.265544	0.270945	-0.0135193	bio1	0.314691
2	7B	5272501	0.0393124	-0.33876	-0.0891947	0.21936	0.234993	0.171185	-0.0588427	bio1	0.33876
2	7B	20915285	-0.041592	0.318332	0.221916	-0.0794788	-0.235992	-0.105063	0.166149	bio1	0.318332
2	7B	22689974	0.0395263	-0.245631	-0.147781	0.154886	0.0909256	0.0846126	0.0999619	bio1	0.245631
2	7B	22690880	0.0409408	-0.294526	-0.0812027	0.226135	0.114177	0.181193	0.0839904	bio1	0.294526
2	7B	22932844	0.0447795	-0.254151	-0.157363	0.195858	0.0740418	0.0729746	0.154276	bio1	0.254151
2	8A	7770630	-0.0424557	0.234693	0.292035	-0.29302	-0.0883133	-0.00600374	-0.222367	bio13	0.29302
2	8A	9385193	-0.0500294	0.417032	0.346002	-0.0873146	-0.2239	-0.18977	0.0861664	bio1	0.417032
2	8A	9472961	-0.0417262	0.316542	0.297692	-0.0555349	-0.211357	-0.147299	0.0158135	bio1	0.316542
2	8A	9472991	-0.0417262	0.316542	0.297692	-0.0555349	-0.211357	-0.147299	0.0158135	bio1	0.316542
2	8A	9473001	-0.0417262	0.316542	0.297692	-0.0555349	-0.211357	-0.147299	0.0158135	bio1	0.316542
2	8A	23588991	-0.0451251	0.285653	0.233106	-0.0237119	-0.10205	-0.171509	-0.0515399	bio1	0.285653
2	8A	23669023	0.0403493	-0.257889	-0.155423	0.0296774	0.158173	0.219035	0.065879	bio1	0.257889
2	8A	23850947	0.0397034	-0.195907	-0.259469	-0.0295202	0.237417	0.142026	0.0528618	bio7	0.259469
2	8B	1735945	-0.0400196	0.399016	0.146169	-0.257738	-0.077639	-0.172182	-0.0210613	bio1	0.399016
2	8B	2743060	-0.0398977	0.238206	0.118464	-0.180633	-0.149078	0.113922	-0.0821611	bio1	0.238206
2	8B	3736223	-0.0402605	0.319441	0.225995	-0.0832108	-0.161291	-0.0749577	-0.0258205	bio1	0.319441
2	8B	3761916	-0.0406105	0.337441	0.134717	-0.155046	-0.052932	-0.0654856	-0.0599099	bio1	0.337441
2	8B	3870473	0.0398459	-0.301327	-0.20112	0.234351	0.130439	0.0805617	0.147738	bio1	0.301327
2	8B	3955454	-0.0434809	0.343449	0.287363	-0.120605	-0.262524	-0.17292	0.0170022	bio1	0.343449
2	8B	8159780	-0.0412225	0.291041	0.125484	-0.252084	-0.079365	-0.0459921	-0.0556048	bio1	0.291041
2	8B	12376784	-0.0462039	0.287641	0.265262	-0.142732	-0.157418	-0.0531262	0.00953015	bio1	0.287641
2	8B	12849274	-0.0462039	0.287641	0.265262	-0.142732	-0.157418	-0.0531262	0.00953015	bio1	0.287641
2	8B	13683207	-0.0403224	0.271009	0.156865	-0.186755	-0.1695	-0.118093	-0.0208268	bio1	0.271009
2	8B	14624888	-0.0388803	0.238198	0.087071	-0.287872	-0.193867	-0.0797188	0.0140061	bio13	0.287872
2	8B	14656747	-0.0407274	0.232482	0.0404857	-0.271722	-0.019854	-0.0352687	-0.0754824	bio13	0.271722
2	8B	19975159	-0.0400757	0.272829	0.260049	-0.123184	-0.0882317	-0.0549482	0.0338466	bio1	0.272829
2	9A	1242090	0.0404721	-0.244374	-0.156832	0.307282	0.0765599	0.134994	0.102983	bio13	0.307282
2	9A	7279645	-0.0404631	0.388681	0.319731	-0.17259	-0.207189	-0.275144	0.00463623	bio1	0.388681
2	9A	7301298	-0.0436913	0.430996	0.19574	-0.291917	-0.318062	-0.364432	-0.059896	bio1	0.430996
2	9A	7314900	-0.0397477	0.328454	0.288418	-0.179779	-0.275945	-0.246124	-0.0085914	bio1	0.328454
2	9A	7316742	-0.0412066	0.461625	0.201058	-0.279572	-0.211343	-0.350349	0.0355953	bio1	0.461625
2	9A	7316882	-0.0410051	0.43619	0.215106	-0.252971	-0.134738	-0.284289	0.0154972	bio1	0.43619
2	9A	7316889	-0.0474535	0.496369	0.224176	-0.322697	-0.13075	-0.33849	0.0538585	bio1	0.496369
2	9A	7317114	-0.0418904	0.35074	0.28601	-0.264231	-0.242723	-0.237983	-0.0767242	bio1	0.35074
2	9A	7317144	-0.0453053	0.421428	0.27992	-0.261699	-0.277053	-0.32392	-0.0527241	bio1	0.421428
2	9A	7327585	-0.0393156	0.389656	0.240763	-0.159704	-0.286844	-0.287402	-0.00399066	bio1	0.389656
2	9A	7395766	-0.0393173	0.316592	0.26209	-0.271281	-0.212699	-0.203225	-0.145698	bio1	0.316592
2	9A	7449003	-0.0445667	0.390058	0.261726	-0.204969	-0.213386	-0.201725	0.0562701	bio1	0.390058
2	9A	18410203	-0.0498753	0.382637	0.40454	-0.0158081	-0.197307	-0.145575	0.1412	bio7	0.40454
2	9A	18410434	-0.0463894	0.379361	0.309669	-0.0354724	-0.283734	-0.127085	0.138677	bio1	0.379361
2	9A	18453524	-0.0443685	0.345015	0.31684	-0.0525612	-0.197929	-0.0873841	0.100186	bio1	0.345015
2	9A	18454494	-0.0443685	0.345015	0.31684	-0.0525612	-0.197929	-0.0873841	0.100186	bio1	0.345015
2	9A	18454656	-0.0443685	0.345015	0.31684	-0.0525612	-0.197929	-0.0873841	0.100186	bio1	0.345015
2	9A	18751911	0.0408144	-0.413974	-0.0332007	0.327098	0.00919209	0.126309	0.0241498	bio1	0.413974
2	9A	18856450	-0.044799	0.250075	0.338518	-0.0822062	-0.156968	0.0610073	-0.0560514	bio7	0.338518
2	9A	18857492	-0.0447181	0.283762	0.306258	-0.0893146	-0.205638	-0.0221988	-0.0992526	bio7	0.306258
2	9A	18857504	-0.0447181	0.283762	0.306258	-0.0893146	-0.205638	-0.0221988	-0.0992526	bio7	0.306258
2	9A	18858527	-0.0483948	0.309651	0.305773	-0.137111	-0.18666	-0.00655956	-0.080817	bio1	0.309651
2	9A	18858760	-0.0413655	0.236747	0.303449	-0.0737477	-0.180393	0.0335356	-0.11584	bio7	0.303449
2	9A	18859224	-0.0447181	0.283762	0.306258	-0.0893146	-0.205638	-0.0221988	-0.0992526	bio7	0.306258
2	9A	18862256	-0.046179	0.269391	0.368928	-0.0611611	-0.174227	0.00580423	-0.0976561	bio7	0.368928
2	9A	18868802	-0.0447181	0.283762	0.306258	-0.0893146	-0.205638	-0.0221988	-0.0992526	bio7	0.306258
2	9A	18874965	-0.0399849	0.260764	0.275273	-0.0680885	-0.217016	-0.0131685	0.0183515	bio7	0.275273
2	9A	18890654	-0.0420778	0.257246	0.325262	-0.0622044	-0.156968	-0.0331079	-0.0543254	bio7	0.325262
2	9A	19278789	0.0446719	-0.306173	-0.367899	0.0951414	0.102319	0.0254939	-0.0654216	bio7	0.367899
2	9A	19404949	0.0396326	-0.222127	-0.295539	0.156437	0.230548	0.027872	0.0888671	bio7	0.295539
2	9A	23136974	-0.0429757	0.338719	0.142298	-0.204307	-0.220169	-0.278332	0.00958479	bio1	0.338719
2	9A	23935629	-0.0452823	0.289575	0.257948	-0.118919	-0.148639	-0.1069	-0.00549093	bio1	0.289575
2	9A	23935926	-0.0405586	0.211907	0.257211	-0.0804664	-0.13833	-0.00880606	-0.0504007	bio7	0.257211
2	9A	23936809	-0.0451565	0.26033	0.208236	-0.215981	-0.149414	0.0348125	-0.0334425	bio1	0.26033
2	9A	23941947	-0.0484175	0.334614	0.261299	-0.129132	-0.254997	-0.114426	0.00270849	bio1	0.334614
2	9A	24012879	-0.042889	0.336917	0.135863	-0.234457	-0.258204	-0.172944	-0.0588476	bio1	0.336917
2	9A	24012974	-0.042889	0.336917	0.135863	-0.234457	-0.258204	-0.172944	-0.0588476	bio1	0.336917
2	9A	24041659	-0.0418572	0.30587	0.0796628	-0.307141	-0.0964161	-0.0313251	-0.0644918	bio13	0.307141
2	9A	24041699	-0.039118	0.295518	0.0692251	-0.258182	-0.157532	-0.0631951	-0.0656696	bio1	0.295518
2	9A	24045837	-0.0403421	0.367379	0.142883	-0.224976	-0.131795	-0.253146	-0.0121827	bio1	0.367379
2	9A	24046123	-0.0493101	0.36323	0.201694	-0.232524	-0.270754	-0.196304	-0.0715095	bio1	0.36323
2	9A	24048092	-0.0455011	0.38965	0.126869	-0.273702	-0.228135	-0.199636	0.00769361	bio1	0.38965
2	9A	24057916	-0.0399921	0.279767	0.156709	-0.136057	-0.175152	-0.107031	-0.0633642	bio1	0.279767
2	9A	24080034	0.0415515	-0.247645	-0.245779	0.10242	0.206902	0.127807	0.0588814	bio1	0.247645
2	9A	24080068	0.0428072	-0.249905	-0.2489	0.102464	0.227197	0.150189	0.0685767	bio1	0.249905
2	9A	24080071	0.0428072	-0.249905	-0.2489	0.102464	0.227197	0.150189	0.0685767	bio1	0.249905
2	9A	24088472	0.0422883	-0.245173	-0.191959	0.124904	0.200213	0.0753998	0.0319888	bio1	0.245173
2	9A	24089388	0.0418705	-0.302129	-0.177399	0.177745	0.153227	0.143937	0.0570899	bio1	0.302129
2	9A	24113482	0.0420235	-0.321029	-0.15787	0.194194	0.162041	0.160275	-0.00796278	bio1	0.321029
2	9A	24189683	0.0405971	-0.317598	-0.134108	0.0887882	0.0749692	0.0516313	-0.0695416	bio1	0.317598
2	9B	6693356	-0.0400661	0.3071	0.198123	-0.144967	-0.218929	-0.113432	0.0851334	bio1	0.3071
2	9B	6875232	-0.0400661	0.3071	0.198123	-0.144967	-0.218929	-0.113432	0.0851334	bio1	0.3071
2	9B	6877110	-0.0457038	0.334485	0.240827	-0.206357	-0.185716	-0.171469	0.00908462	bio1	0.334485
2	9B	6877112	-0.0457038	0.334485	0.240827	-0.206357	-0.185716	-0.171469	0.00908462	bio1	0.334485
2	9B	6877953	-0.0400661	0.3071	0.198123	-0.144967	-0.218929	-0.113432	0.0851334	bio1	0.3071
2	9B	6881857	-0.0400661	0.3071	0.198123	-0.144967	-0.218929	-0.113432	0.0851334	bio1	0.3071
2	9B	6887338	-0.0400661	0.3071	0.198123	-0.144967	-0.218929	-0.113432	0.0851334	bio1	0.3071
2	9B	6891448	-0.0390013	0.266204	0.255026	-0.0960124	-0.181446	-0.0861896	0.0865305	bio1	0.266204
2	9B	6897767	-0.0400661	0.3071	0.198123	-0.144967	-0.218929	-0.113432	0.0851334	bio1	0.3071
2	9B	6919075	-0.0400661	0.3071	0.198123	-0.144967	-0.218929	-0.113432	0.0851334	bio1	0.3071
2	9B	6930562	-0.0400661	0.3071	0.198123	-0.144967	-0.218929	-0.113432	0.0851334	bio1	0.3071
2	9B	6935393	-0.0400661	0.3071	0.198123	-0.144967	-0.218929	-0.113432	0.0851334	bio1	0.3071
2	9B	6937817	-0.0412344	0.30561	0.173371	-0.227679	-0.188573	-0.116583	-0.019023	bio1	0.30561
2	9B	6939841	-0.0412344	0.30561	0.173371	-0.227679	-0.188573	-0.116583	-0.019023	bio1	0.30561
2	9B	6984497	-0.048087	0.331476	0.348358	-0.0771904	-0.277311	-0.154486	0.109889	bio7	0.348358
2	9B	6994347	-0.0400661	0.3071	0.198123	-0.144967	-0.218929	-0.113432	0.0851334	bio1	0.3071
2	9B	6997209	-0.0400661	0.3071	0.198123	-0.144967	-0.218929	-0.113432	0.0851334	bio1	0.3071
2	9B	7002597	-0.0400661	0.3071	0.198123	-0.144967	-0.218929	-0.113432	0.0851334	bio1	0.3071
2	9B	7004415	-0.0400661	0.3071	0.198123	-0.144967	-0.218929	-0.113432	0.0851334	bio1	0.3071
2	9B	7027896	-0.0434545	0.302807	0.273546	-0.107349	-0.273902	-0.100762	0.0748856	bio1	0.302807
2	9B	7028637	-0.0400661	0.3071	0.198123	-0.144967	-0.218929	-0.113432	0.0851334	bio1	0.3071
2	9B	7034166	-0.0400661	0.3071	0.198123	-0.144967	-0.218929	-0.113432	0.0851334	bio1	0.3071
2	9B	7114300	-0.0411121	0.32245	0.214871	-0.0979883	-0.191823	-0.116379	0.161595	bio1	0.32245
2	9B	7126107	-0.0400661	0.3071	0.198123	-0.144967	-0.218929	-0.113432	0.0851334	bio1	0.3071
2	9B	7159960	-0.0400661	0.3071	0.198123	-0.144967	-0.218929	-0.113432	0.0851334	bio1	0.3071
2	9B	7160143	-0.0396511	0.232735	0.245911	-0.164454	-0.205639	-0.0247447	-0.0605803	bio7	0.245911
2	9B	7186614	-0.0390013	0.266204	0.255026	-0.0960124	-0.181446	-0.0861896	0.0865305	bio1	0.266204
2	9B	7238353	-0.0412344	0.30561	0.173371	-0.227679	-0.188573	-0.116583	-0.019023	bio1	0.30561
2	9B	7288987	-0.0398252	0.346604	0.277373	-0.0557326	-0.190659	-0.234867	0.190713	bio1	0.346604
2	9B	7314884	-0.0434545	0.302807	0.273546	-0.107349	-0.273902	-0.100762	0.0748856	bio1	0.302807
2	9B	7316052	-0.0400661	0.3071	0.198123	-0.144967	-0.218929	-0.113432	0.0851334	bio1	0.3071
2	9B	7316384	-0.0402464	0.321026	0.175098	-0.133352	-0.188573	-0.0884138	0.124403	bio1	0.321026
2	9B	7326705	-0.0402464	0.321026	0.175098	-0.133352	-0.188573	-0.0884138	0.124403	bio1	0.321026
2	9B	7329834	-0.0457038	0.334485	0.240827	-0.206357	-0.185716	-0.171469	0.00908462	bio1	0.334485
2	9B	7331799	-0.0400661	0.3071	0.198123	-0.144967	-0.218929	-0.113432	0.0851334	bio1	0.3071
2	9B	7335266	-0.0412344	0.30561	0.173371	-0.227679	-0.188573	-0.116583	-0.019023	bio1	0.30561
2	9B	7359372	-0.0423234	0.259362	0.333996	-0.0553417	-0.234082	-0.0718212	0.0763698	bio7	0.333996
2	9B	7371948	-0.0439067	0.332237	0.261456	-0.118566	-0.217016	-0.163659	0.117927	bio1	0.332237
2	9B	7386706	-0.0400661	0.3071	0.198123	-0.144967	-0.218929	-0.113432	0.0851334	bio1	0.3071
2	9B	7442158	-0.0406268	0.290859	0.227849	-0.0859474	-0.252886	-0.0488625	0.115393	bio1	0.290859
2	9B	7473404	-0.0400661	0.3071	0.198123	-0.144967	-0.218929	-0.113432	0.0851334	bio1	0.3071
2	9B	7474311	-0.0400661	0.3071	0.198123	-0.144967	-0.218929	-0.113432	0.0851334	bio1	0.3071
2	9B	7511180	-0.0400661	0.3071	0.198123	-0.144967	-0.218929	-0.113432	0.0851334	bio1	0.3071
2	9B	7513481	-0.0400661	0.3071	0.198123	-0.144967	-0.218929	-0.113432	0.0851334	bio1	0.3071
2	9B	7514200	-0.0400661	0.3071	0.198123	-0.144967	-0.218929	-0.113432	0.0851334	bio1	0.3071
2	9B	7559170	-0.0400661	0.3071	0.198123	-0.144967	-0.218929	-0.113432	0.0851334	bio1	0.3071
2	9B	7567310	-0.0400661	0.3071	0.198123	-0.144967	-0.218929	-0.113432	0.0851334	bio1	0.3071
2	9B	7585841	-0.0400661	0.3071	0.198123	-0.144967	-0.218929	-0.113432	0.0851334	bio1	0.3071
2	9B	7594925	-0.0400661	0.3071	0.198123	-0.144967	-0.218929	-0.113432	0.0851334	bio1	0.3071
2	9B	7597286	-0.0404579	0.36387	0.207129	-0.140247	-0.120475	-0.211386	0.128699	bio1	0.36387
2	9B	7631313	-0.0390667	0.323954	0.292738	-0.0733591	-0.222354	-0.250169	0.138712	bio1	0.323954
2	9B	7631706	-0.0439067	0.332237	0.261456	-0.118566	-0.217016	-0.163659	0.117927	bio1	0.332237
2	9B	7648735	-0.0400661	0.3071	0.198123	-0.144967	-0.218929	-0.113432	0.0851334	bio1	0.3071
2	9B	7654397	-0.0400661	0.3071	0.198123	-0.144967	-0.218929	-0.113432	0.0851334	bio1	0.3071
2	9B	9959339	-0.0390667	0.323954	0.292738	-0.0733591	-0.222354	-0.250169	0.138712	bio1	0.323954
2	9B	9965541	-0.0390667	0.323954	0.292738	-0.0733591	-0.222354	-0.250169	0.138712	bio1	0.323954
2	9B	9966546	-0.0390667	0.323954	0.292738	-0.0733591	-0.222354	-0.250169	0.138712	bio1	0.323954
2	9B	9970557	-0.0390667	0.323954	0.292738	-0.0733591	-0.222354	-0.250169	0.138712	bio1	0.323954
2	9B	9982065	-0.0390667	0.323954	0.292738	-0.0733591	-0.222354	-0.250169	0.138712	bio1	0.323954
2	9B	9992405	-0.0390667	0.323954	0.292738	-0.0733591	-0.222354	-0.250169	0.138712	bio1	0.323954
2	9B	9997812	-0.0390667	0.323954	0.292738	-0.0733591	-0.222354	-0.250169	0.138712	bio1	0.323954
2	9B	9999151	-0.0390667	0.323954	0.292738	-0.0733591	-0.222354	-0.250169	0.138712	bio1	0.323954
2	9B	10004665	-0.0390667	0.323954	0.292738	-0.0733591	-0.222354	-0.250169	0.138712	bio1	0.323954
2	9B	10005739	-0.0390667	0.323954	0.292738	-0.0733591	-0.222354	-0.250169	0.138712	bio1	0.323954
2	9B	10005740	-0.0390667	0.323954	0.292738	-0.0733591	-0.222354	-0.250169	0.138712	bio1	0.323954
2	9B	10005787	-0.0390667	0.323954	0.292738	-0.0733591	-0.222354	-0.250169	0.138712	bio1	0.323954
2	9B	10009108	-0.0390667	0.323954	0.292738	-0.0733591	-0.222354	-0.250169	0.138712	bio1	0.323954
2	9B	10053248	-0.0390667	0.323954	0.292738	-0.0733591	-0.222354	-0.250169	0.138712	bio1	0.323954
2	9B	10064664	-0.0409799	0.328588	0.275354	-0.165972	-0.190659	-0.267788	0.0230913	bio1	0.328588
2	9B	10073970	-0.0390667	0.323954	0.292738	-0.0733591	-0.222354	-0.250169	0.138712	bio1	0.323954
2	9B	10096544	-0.0459719	0.378111	0.385438	-0.105103	-0.22846	-0.284548	0.0987372	bio7	0.385438
2	9B	10098075	-0.0390667	0.323954	0.292738	-0.0733591	-0.222354	-0.250169	0.138712	bio1	0.323954
2	9B	10099700	-0.0390667	0.323954	0.292738	-0.0733591	-0.222354	-0.250169	0.138712	bio1	0.323954
2	9B	10149679	-0.039059	0.267087	0.115787	-0.242768	-0.0135549	0.0127088	-0.242	bio1	0.267087
2	9B	10300377	-0.0391261	0.181041	0.35392	-0.142868	-0.17961	-0.188866	-0.130391	bio7	0.35392
2	9B	10303300	-0.0425421	0.248333	0.366188	-0.167163	-0.217252	-0.27365	-0.110155	bio7	0.366188
2	9B	10399726	-0.039994	0.234606	0.327344	-0.150334	-0.191664	-0.232356	-0.0800563	bio7	0.327344
2	9B	10399731	-0.039994	0.234606	0.327344	-0.150334	-0.191664	-0.232356	-0.0800563	bio7	0.327344
2	9B	10399734	-0.039994	0.234606	0.327344	-0.150334	-0.191664	-0.232356	-0.0800563	bio7	0.327344
2	9B	10551676	-0.0424507	0.261503	0.32299	-0.141767	-0.154395	-0.218864	-0.0412606	bio7	0.32299
2	9B	10551685	-0.0424507	0.261503	0.32299	-0.141767	-0.154395	-0.218864	-0.0412606	bio7	0.32299
2	9B	10554071	-0.0391261	0.181041	0.35392	-0.142868	-0.17961	-0.188866	-0.130391	bio7	0.35392
2	9B	13374788	0.0418611	-0.297874	-0.225985	0.175533	0.190748	0.126323	0.0204725	bio1	0.297874
2	9B	13378147	0.0403483	-0.251704	-0.225876	0.100174	0.16974	0.159779	0.0044224	bio1	0.251704
2	9B	13383262	0.0438002	-0.192657	-0.39907	0.125426	0.317022	0.192576	0.0416143	bio7	0.39907
2	9B	13417961	0.0441385	-0.337179	-0.171483	0.203879	0.200628	0.236474	-0.047834	bio1	0.337179
2	9B	13418203	0.0413436	-0.268825	-0.200664	0.196677	0.197754	0.21259	0.000438993	bio1	0.268825
2	9B	13418521	0.0413436	-0.268825	-0.200664	0.196677	0.197754	0.21259	0.000438993	bio1	0.268825
2	9B	13418537	0.0413436	-0.268825	-0.200664	0.196677	0.197754	0.21259	0.000438993	bio1	0.268825
2	9B	13418687	0.0440079	-0.305136	-0.228542	0.132129	0.173904	0.205445	-0.0346596	bio1	0.305136
2	9B	13418711	0.0416228	-0.274014	-0.278404	0.1159	0.194958	0.25286	-0.019678	bio7	0.278404
2	9B	13418723	0.0454225	-0.298569	-0.261476	0.150747	0.204953	0.237964	-0.00964879	bio1	0.298569
2	9B	13426193	0.0413436	-0.268825	-0.200664	0.196677	0.197754	0.21259	0.000438993	bio1	0.268825
2	9B	20388819	-0.040479	0.33485	0.0792052	-0.257549	0.103542	0.0115634	0.00838581	bio1	0.33485

## Sheet: S1.7
metadata	metadata	metadata	metadata	metadata	metadata	metadata	metadata	genotype	genotype	genotype	genotype	genotype	genotype	genotype	genotype	genotype	genotype	genotype	genotype	genotype	genotype	genotype	genotype	genotype	genotype	genotype	genotype	genotype	genotype	genotype	genotype	genotype	genotype	genotype	genotype	genotype	genotype	genotype	genotype	genotype	genotype	genotype	genotype	genotype	genotype	genotype	genotype	genotype	genotype
environment	v3_gene_model	NCBI_BLASTp (predicted protein sequence)	v3_marker	chromosome	marker_position	reference_allele (genotype = 1)	alternate_allele (genotype = 0)	A10	A11	A12	A1	A2	A3	A4	A5	A6	A7	A8	A9	B10	B11	B12	B1	B2	B4	B5	B6	B7	B8	B9	C10	C11	C12	C1	C2	C3	C4	C5	C6	C8	C9	D10	D11	D1	D2	D3	D4	D5	D6
bio1	Et_3B_028709	inactive protein kinase SELMODRAFT_444075-like [Panicum virgatum]	SLCL|3B_18334063	3B	18334063	G	C	0	0	0	NA	0	0	0	0	0	NA	0	1	0	0	NA	0	NA	0	0	0	0	0	0	0	0	NA	0	0	0	1	0	1	0	NA	0	0	0	0	1	0	0	0
bio1	Et_3B_027768	Os07g0517700 [Oryza sativa Japonica Group]	SLCL|3B_18446190	3B	18446190	T	C	0	0	0	0	NA	0	0	NA	0	0	0	NA	0	0	0	0	1	0	0	0	0	0	0	0	0	0	NA	0	0	1	0	1	0	0	0	0	0	0	1	0	0	0
bio1	Et_3B_028723	NA	SLCL|3B_18515380	3B	18515380	T	G	0	0	0	0	0	0	0	0	0	0	0	1	0	NA	NA	0	1	0	0	NA	0	0	0	0	0	0	NA	0	0	1	0	0	0	0	0	1	0	0	1	0	0	0
bio1	Et_3B_028735	kinesin-like protein KIN-8A [Setaria viridis]	SLCL|3B_18572142	3B	18572142	C	T	0	0	0	NA	0	0	0	0	0	0	0	1	0	0	0	0	1	0	0	0	0	0	NA	0	0	0	NA	0	0	NA	0	1	0	0	0	0	0	0	1	0	NA	0
bio1	Et_3B_031152	Nuclear-interacting partner of ALK [Zea mays]	SLCL|3B_18578577	3B	18578577	A	T	0	0	0	0	0	0	NA	NA	0	NA	0	1	0	0	0	0	1	0	0	0	0	0	0	0	0	NA	NA	0	0	0	0	1	0	NA	0	1	0	0	1	0	0	0
bio1	Et_3B_031152	Nuclear-interacting partner of ALK [Zea mays]	SLCL|3B_18579860	3B	18579860	A	G	0	0	0	NA	0	0	0	0	0	0	NA	1	0	0	0	0	1	0	0	0	0	0	0	0	0	NA	0	0	0	1	0	1	NA	0	0	0	0	0	1	0	0	0
bio1	Et_3B_028728	bidirectional sugar transporter SWEET6b-like [Triticum aestivum]	SLCL|3B_18584191	3B	18584191	G	A	0	0	0	0	0	0	0	0	0	0	0	1	0	NA	NA	NA	1	NA	0	0	0	0	0	NA	0	0	NA	0	0	1	0	0	NA	0	NA	0	NA	NA	1	0	0	0
bio1	Et_3B_027450	Plant mobile domain protein family [Zea mays]	SLCL|3B_18617079	3B	18617079	T	G	0	0	0	0	0	0	0	0	0	0	0	1	0	0	0	0	1	0	0	NA	0	0	0	0	0	0	NA	0	0	1	0	1	0	0	0	0	0	NA	1	0	0	0
bio13	Et_1B_010994	BTB/POZ and MATH domain-containing protein 1 [Sorghum bicolor]	SLCL|1B_16128380	1B	16128380	C	G	0	1	0	0	0	1	0	0	NA	1	NA	1	1	1	0	NA	1	1	1	0	NA	0	1	1	0	1	NA	0	1	0	0	1	1	1	1	1	NA	0	0	1	NA	1
bio13	Et_1B_010993	BTB/POZ and MATH domain-containing protein 1-like [Panicum virgatum]	SLCL|1B_16138842	1B	16138842	T	A	0	1	1	0	0	1	0	0	0	1	1	NA	1	1	0	1	1	1	1	1	0	0	1	1	0	1	1	0	1	0	0	1	1	1	NA	1	0	0	0	1	1	1
bio13	Et_2B_022250	indole-3-acetic acid-amido synthetase GH3.8-like, partial [Lolium rigidum]	SLCL|2B_15441605	2B	15441605	T	C	0	0	1	0	0	NA	0	0	0	NA	0	0	0	0	0	0	0	0	0	0	0	0	NA	0	0	0	0	0	0	0	0	0	0	0	0	1	0	0	0	0	0	0
bio13	Et_6A_046096	uncharacterized protein LOC109742776 [Aegilops tauschii subsp. strangulata]	SLCL|6A_24075888	6A	24075888	A	G	0	0	0	0	0	0	0	0	0	0	0	0	0	0	0	0	0	NA	0	0	NA	NA	NA	0	0	0	0	0	0	0	0	NA	0	0	0	0	0	NA	1	0	0	0
bio18	Et_10A_002194	SCARECROW-LIKE protein 7-like [Panicum virgatum]	SLCL|10A_442402	10A	442402	C	T	0	1	NA	0	0	1	NA	0	0	0	0	1	1	0	1	0	1	0	0	0	0	0	1	0	1	0	0	0	0	1	NA	0	NA	0	0	0	NA	1	0	1	1	0
bio19	Et_3A_027134	chalcone synthase-like [Hordeum vulgare]	SLCL|3A_3465498	3A	3465498	T	C	0	0	0	1	1	0	NA	NA	NA	0	1	0	1	1	0	0	NA	1	1	NA	0	NA	0	1	1	0	0	0	0	0	0	NA	0	1	0	0	0	0	0	0	0	0
bio19	Et_8B_060599	polygalacturonase inhibitor 1 [Setaria italica]	SLCL|8B_3026934	8B	3026934	G	A	0	0	0	NA	NA	0	0	0	0	NA	1	0	0	1	0	0	0	1	0	0	1	0	0	1	0	0	0	0	0	0	NA	0	0	0	1	1	1	0	0	1	NA	0
bio7	Et_10A_001966	U-box domain-containing protein 43-like [Panicum miliaceum]	SLCL|10A_15783333	10A	15783333	A	G	1	0	1	1	NA	1	0	1	NA	1	1	1	1	1	0	1	1	1	1	1	1	1	1	1	0	1	1	1	1	0	1	1	1	1	0	1	1	1	1	1	NA	1
bio7	Et_1A_008620	E3 ubiquitin-protein ligase MPSR1 [Zea mays]	SLCL|1A_9221412	1A	9221412	G	C	0	0	1	0	0	0	NA	0	0	0	0	0	0	0	NA	0	0	NA	0	NA	0	0	0	0	0	NA	0	0	0	0	NA	0	0	0	0	0	NA	NA	1	0	0	0
bio7	Et_1A_004635	UPF0481 protein At3g47200-like [Panicum hallii]	SLCL|1A_24278600	1A	24278600	G	A	1	1	1	1	1	1	NA	1	1	1	NA	NA	1	1	1	1	1	NA	1	NA	0	1	1	NA	1	1	NA	0	1	0	NA	0	1	1	1	1	1	1	0	NA	1	1
bio7	Et_1B_013776	Os10g0430700, partial [Oryza sativa Japonica Group]	SLCL|1B_16102196	1B	16102196	C	T	0	1	NA	0	0	1	NA	0	NA	NA	1	1	1	NA	0	1	1	1	1	1	0	0	1	1	0	1	NA	0	NA	0	0	1	1	1	1	1	NA	0	0	1	1	1
bio7	Et_1B_013779	BTB/POZ and MATH domain-containing protein 1-like [Triticum dicoccoides]	SLCL|1B_16116964	1B	16116964	A	G	0	1	0	0	0	1	NA	0	0	1	NA	1	1	1	NA	1	1	1	1	1	0	0	0	NA	0	1	NA	0	NA	0	0	NA	1	1	1	1	0	0	0	1	NA	0
bio7	Et_1B_013779	BTB/POZ and MATH domain-containing protein 1-like [Triticum dicoccoides]	SLCL|1B_16116983	1B	16116983	C	A	0	1	0	0	0	NA	0	0	0	1	NA	1	1	1	NA	1	1	1	1	1	0	0	0	NA	0	1	NA	0	NA	0	0	1	1	1	1	1	0	0	0	1	NA	0
bio7	Et_1B_013779	BTB/POZ and MATH domain-containing protein 1-like [Triticum dicoccoides]	SLCL|1B_16117010	1B	16117010	C	T	0	1	0	0	0	NA	0	0	0	1	NA	1	1	1	0	1	1	1	1	1	0	0	0	NA	0	1	NA	0	NA	0	0	NA	1	NA	1	1	0	NA	0	1	NA	0
bio7	Et_1B_010994	BTB/POZ and MATH domain-containing protein 1 [Sorghum bicolor]	SLCL|1B_16128422	1B	16128422	C	G	0	1	0	0	0	1	0	0	0	1	NA	1	1	1	0	1	1	1	1	0	NA	0	1	1	0	1	NA	0	1	0	0	NA	1	1	1	1	0	0	0	1	1	1
bio7	Et_2A_015851	cation/H(+) antiporter 15 [Zea mays]	SLCL|2A_18396871	2A	18396871	C	G	0	1	1	0	0	0	0	0	0	1	0	NA	1	0	NA	0	1	0	0	0	0	0	1	0	0	0	1	1	0	1	0	1	0	1	0	0	1	1	0	0	0	0
bio7	Et_2A_015154	mitogen-activated protein kinase kinase kinase 1 [Setaria viridis]	SLCL|2A_33374745	2A	33374745	C	T	0	NA	1	0	0	0	NA	0	NA	NA	NA	0	0	0	0	0	1	0	0	0	0	0	0	0	0	NA	NA	0	0	0	0	1	0	0	0	0	0	1	NA	0	0	NA
bio7	Et_2B_020504	hypothetical protein EJB05_54811, partial [Eragrostis curvula]	SLCL|2B_20923007	2B	20923007	G	C	0	1	0	0	0	1	NA	0	1	0	0	1	1	1	NA	0	0	1	1	0	1	1	0	1	0	0	1	0	0	0	1	0	0	0	1	0	NA	NA	NA	0	1	1
bio7	Et_3B_030936	hypothetical protein PR202_gb08496 [Eleusine coracana subsp. coracana]	SLCL|3B_9012307	3B	9012307	T	C	1	NA	1	0	0	0	1	1	0	1	0	0	1	0	0	0	1	0	0	0	0	0	1	NA	0	1	0	1	NA	1	1	1	0	1	1	0	1	1	1	0	1	1
bio7	Et_3B_027815	pathogenesis-related genes transcriptional activator PTI6 [Aegilops tauschii subsp. strangulata]	SLCL|3B_20687023	3B	20687023	A	G	0	0	1	0	0	0	NA	0	0	0	NA	0	0	0	0	0	0	0	0	NA	0	0	0	0	0	NA	0	0	NA	0	1	1	0	0	0	NA	0	0	0	0	0	0
bio7	Et_4B_036667	ABSCISIC ACID-INSENSITIVE 5-like protein 2 [Sorghum bicolor]	SLCL|4B_10144360	4B	10144360	C	G	0	0	1	0	NA	0	NA	0	0	1	0	0	0	0	0	0	1	0	0	0	0	0	0	0	0	1	0	0	0	0	0	1	0	0	0	0	0	NA	1	0	0	0
bio7	Et_7A_050764	F-box/FBD/LRR-repeat protein At5g22660 [Sorghum bicolor]	SLCL|7A_10830298	7A	10830298	A	G	0	0	1	0	0	0	0	NA	0	NA	0	0	0	NA	0	0	0	0	0	NA	0	0	0	0	0	0	NA	0	0	0	NA	0	0	0	0	0	0	0	0	0	0	0
bio7	Et_7B_054139	inositol-pentakisphosphate 2-kinase IPK1-like [Panicum miliaceum]	SLCL|7B_1627201	7B	1627201	T	C	NA	0	0	1	1	1	NA	1	1	1	NA	1	1	NA	1	NA	NA	1	1	1	0	1	1	1	1	1	NA	0	1	1	0	1	1	1	1	1	0	0	0	1	1	1
bio7	Et_7B_055909	pepsin A [Zea mays]	SLCL|7B_7255684	7B	7255684	C	G	1	1	1	1	1	1	1	1	1	1	1	NA	NA	1	1	1	1	1	1	1	1	1	1	NA	1	0	1	1	1	0	1	1	1	0	0	1	1	0	1	0	NA	1
[truncated: 45 more columns]

## Sheet: S1.8
chromosome	start	end	snps	gt_thresh	per
10A	1	20001	16	0	5
10A	60001	80001	17	0	5
10A	80001	100001	11	0	5
10A	100001	120001	38	0	5
10A	120001	140001	12	0	5
10A	140001	160001	32	0	5
10A	160001	180001	13	0	5
10A	200001	220001	14	0	5
10A	220001	240001	45	0	5
10A	240001	260001	26	0	5
10A	260001	280001	19	0	5
10A	280001	300001	67	0	5
10A	300001	320001	19	0	5
10A	320001	340001	27	0	5
10A	360001	380001	23	0	5
10A	380001	400001	33	0	5
10A	400001	420001	63	0	5
10A	420001	440001	85	0	5
10A	440001	460001	38	0	5
10A	460001	480001	29	0	5
10A	480001	500001	68	0	5
10A	500001	520001	48	0	5
10A	520001	540001	76	0	5
10A	540001	560001	82	0	5
10A	560001	580001	26	0	5
10A	580001	600001	16	0	5
10A	620001	640001	49	0	5
10A	660001	680001	10	0	5
10A	680001	700001	43	0	5
10A	700001	720001	21	0	5
10A	720001	740001	35	0	5
10A	740001	760001	53	0	5
10A	760001	780001	84	0	5
10A	780001	800001	49	0	5
10A	800001	820001	45	0	5
10A	820001	840001	36	0	5
10A	840001	860001	43	0	5
10A	860001	880001	68	0	5
10A	880001	900001	49	0	5
10A	900001	920001	53	0	5
10A	940001	960001	29	0	5
10A	960001	980001	40	0	5
10A	980001	1000001	82	0	5
10A	1000001	1020001	49	0	5
10A	1020001	1040001	41	0	5
10A	1040001	1060001	41	0	5
10A	1060001	1080001	62	0	5
10A	1080001	1100001	25	0	5
10A	1100001	1120001	37	0	5
10A	1120001	1140001	23	0	5
10A	1140001	1160001	24	0	5
10A	1160001	1180001	28	0	5
10A	1180001	1200001	36	0	5
10A	1200001	1220001	15	0	5
10A	1220001	1240001	38	0	5
10A	1280001	1300001	19	0	5
10A	1300001	1320001	26	0	5
10A	1320001	1340001	27	0	5
10A	1340001	1360001	38	0	5
10A	1360001	1380001	25	0	5
10A	1380001	1400001	29	0	5
10A	1400001	1420001	34	0	5
10A	1420001	1440001	20	0	5
10A	1440001	1460001	21	0	5
10A	1460001	1480001	18	0	5
10A	1480001	1500001	10	0	5
10A	1500001	1520001	22	0	5
10A	1520001	1540001	26	0	5
10A	1540001	1560001	36	0	5
10A	1560001	1580001	24	0	5
10A	1600001	1620001	65	0	5
10A	1620001	1640001	21	0	5
10A	1640001	1660001	39	0	5
10A	1660001	1680001	15	0	5
10A	1680001	1700001	18	0	5
10A	1700001	1720001	12	0	5
10A	1720001	1740001	15	0	5
10A	1740001	1760001	13	0	5
10A	1760001	1780001	15	0	5
10A	1780001	1800001	22	0	5
10A	1800001	1820001	18	0	5
10A	1820001	1840001	31	0	5
10A	1840001	1860001	14	0	5
10A	1880001	1900001	10	0	5
10A	1900001	1920001	19	0	5
10A	1920001	1940001	13	0	5
10A	1960001	1980001	10	0	5
10A	1980001	2000001	29	0	5
10A	2000001	2020001	38	0	5
10A	2060001	2080001	10	0	5
10A	2080001	2100001	11	0	5
10A	2100001	2120001	43	0	5
10A	2120001	2140001	27	0	5
10A	2140001	2160001	11	0	5
10A	2220001	2240001	17	0	5
10A	2240001	2260001	53	0	5
10A	2260001	2280001	20	0	5
10A	2280001	2300001	48	0	5
10A	2300001	2320001	23	0	5
10A	2360001	2380001	36	0	5
10A	2380001	2400001	28	0	5
10A	2400001	2420001	33	0	5
10A	2420001	2440001	29	0	5
10A	2440001	2460001	15	0	5
10A	2480001	2500001	21	0	5
10A	2500001	2520001	16	0	5
10A	2520001	2540001	73	0	5
10A	2540001	2560001	55	0	5
10A	2560001	2580001	64	0	5
10A	2620001	2640001	19	0	5
10A	2640001	2660001	21	0	5
10A	2680001	2700001	58	0	5
10A	2700001	2720001	16	0	5
10A	2720001	2740001	14	0	5
10A	2740001	2760001	19	0	5
10A	2760001	2780001	26	0	5
10A	2780001	2800001	94	0	5
10A	2800001	2820001	31	0	5
10A	2820001	2840001	14	0	5
10A	2840001	2860001	18	0	5
10A	2860001	2880001	23	0	5
10A	2880001	2900001	17	0	5
10A	2900001	2920001	38	0	5
10A	2920001	2940001	20	0	5
10A	2940001	2960001	15	0	5
10A	2980001	3000001	37	0	5
10A	3000001	3020001	75	0	5
10A	3020001	3040001	90	0	5
10A	3040001	3060001	27	0	5
10A	3060001	3080001	54	0	5
10A	3080001	3100001	56	0	5
10A	3100001	3120001	31	0	5
10A	3120001	3140001	23	0	5
10A	3140001	3160001	45	0	5
10A	3160001	3180001	37	0	5
10A	3180001	3200001	26	0	5
10A	3200001	3220001	220	0	5
10A	3220001	3240001	90	0	5
10A	3240001	3260001	16	0	5
10A	3260001	3280001	68	0	5
10A	3280001	3300001	16	0	5
10A	3300001	3320001	63	0	5
10A	3320001	3340001	46	0	5
10A	3340001	3360001	53	0	5
10A	3360001	3380001	74	0	5
10A	3380001	3400001	70	0	5
10A	3400001	3420001	35	0	5
10A	3420001	3440001	74	0	5
10A	3440001	3460001	21	0	5
10A	3460001	3480001	43	0	5
10A	3480001	3500001	36	0	5
10A	3620001	3640001	66	0	5
10A	3640001	3660001	47	0	5
10A	3660001	3680001	104	0	5
10A	3680001	3700001	406	0	5
10A	3700001	3720001	16	0	5
10A	3720001	3740001	20	0	5
10A	3740001	3760001	20	0	5
10A	3780001	3800001	21	0	5
10A	3800001	3820001	30	0	5
10A	3820001	3840001	10	0	5
10A	3840001	3860001	38	0	5
10A	3900001	3920001	17	0	5
10A	3920001	3940001	39	0	5
10A	3940001	3960001	14	0	5
10A	3960001	3980001	99	0	5
10A	3980001	4000001	10	0	5
10A	4000001	4020001	13	0	5
10A	4020001	4040001	18	0	5
10A	4040001	4060001	99	0	5
10A	4060001	4080001	87	0	5
10A	4700001	4720001	55	0	5
10A	4720001	4740001	14	0	5
10A	4740001	4760001	22	0	5
10A	4760001	4780001	21	0	5
10A	4840001	4860001	26	0	5
10A	4860001	4880001	12	0	5
10A	4880001	4900001	33	0	5
10A	4960001	4980001	26	0	5
10A	4980001	5000001	25	0	5
10A	5000001	5020001	34	0	5
10A	5020001	5040001	37	0	5
10A	5040001	5060001	18	0	5
10A	5060001	5080001	16	0	5
10A	5080001	5100001	12	0	5
10A	5100001	5120001	37	0	5
10A	5120001	5140001	18	0	5
10A	5140001	5160001	17	0	5
10A	5160001	5180001	39	0	5
10A	5180001	5200001	15	0	5
10A	5200001	5220001	13	0	5
10A	5220001	5240001	92	0	5
10A	5240001	5260001	34	0	5
10A	5260001	5280001	17	0	5
10A	5280001	5300001	50	0	5
10A	5340001	5360001	39	0	5
10A	5360001	5380001	50	0	5
10A	5400001	5420001	67	0	5
10A	5420001	5440001	31	0	5
10A	5440001	5460001	21	0	5
10A	5460001	5480001	21	0	5
10A	5480001	5500001	125	0	5
10A	5500001	5520001	25	0	5
10A	5520001	5540001	43	0	5
10A	5540001	5560001	93	0	5
10A	5560001	5580001	53	0	5
10A	5580001	5600001	107	0	5
10A	5600001	5620001	71	0	5
10A	5620001	5640001	17	0	5
10A	5640001	5660001	31	0	5
10A	5660001	5680001	14	0	5
10A	5680001	5700001	37	0	5
10A	5700001	5720001	15	0	5
10A	5720001	5740001	15	0	5
10A	5740001	5760001	15	0	5
10A	5780001	5800001	19	0	5
10A	5800001	5820001	49	0	5
10A	5820001	5840001	34	0	5
10A	5840001	5860001	45	0	5
10A	5860001	5880001	34	0	5
10A	5880001	5900001	20	0	5
10A	5900001	5920001	29	0	5
10A	5920001	5940001	12	0	5
10A	6020001	6040001	28	0	5
10A	6100001	6120001	14	0	5
10A	6120001	6140001	18	0	5
10A	6160001	6180001	18	0	5
10A	6180001	6200001	18	0	5
10A	6200001	6220001	21	0	5
10A	6220001	6240001	43	0	5
10A	6240001	6260001	17	0	5
10A	6300001	6320001	15	0	5
10A	6320001	6340001	14	0	5
10A	6360001	6380001	78	0	5
10A	6380001	6400001	83	0	5
10A	6400001	6420001	63	0	5
10A	6420001	6440001	45	0	5
10A	6460001	6480001	37	0	5
10A	6480001	6500001	72	0	5
10A	6540001	6560001	54	0	5
10A	6560001	6580001	18	0	5
10A	6580001	6600001	31	0	5
10A	6600001	6620001	33	0	5
10A	6620001	6640001	32	0	5
10A	6660001	6680001	18	0	5
10A	6680001	6700001	25	0	5
10A	6700001	6720001	10	0	5
10A	6720001	6740001	32	0	5
10A	6760001	6780001	24	0	5
10A	6780001	6800001	26	0	5
10A	6800001	6820001	15	0	5
10A	6920001	6940001	19	0	5
10A	6940001	6960001	17	0	5
10A	6960001	6980001	30	0	5
10A	6980001	7000001	44	0	5
10A	7000001	7020001	79	0	5
10A	7020001	7040001	42	0	5
10A	7040001	7060001	21	0	5
10A	7060001	7080001	48	0	5
10A	7080001	7100001	13	0	5
10A	7100001	7120001	23	0	5
10A	7120001	7140001	51	0	5
10A	7140001	7160001	31	0	5
10A	7160001	7180001	17	0	5
10A	7180001	7200001	73	0	5
10A	7200001	7220001	23	0	5
10A	7220001	7240001	10	0	5
10A	7240001	7260001	17	0	5
10A	7260001	7280001	77	0	5
10A	7280001	7300001	10	0	5
10A	7320001	7340001	15	0	5
10A	7340001	7360001	87	0	5
10A	7380001	7400001	12	0	5
10A	7400001	7420001	15	0	5
10A	7420001	7440001	34	0	5
10A	7440001	7460001	82	0	5
10A	7460001	7480001	14	0	5
10A	7500001	7520001	16	0	5
10A	7520001	7540001	52	0	5
10A	7560001	7580001	12	0	5
10A	7580001	7600001	63	0	5
10A	7600001	7620001	10	0	5
10A	7620001	7640001	35	0	5
10A	7640001	7660001	16	0	5
10A	7660001	7680001	20	0	5
10A	7740001	7760001	39	0	5
10A	7760001	7780001	34	0	5
10A	7780001	7800001	34	0	5
10A	7820001	7840001	33	0	5
10A	7860001	7880001	32	0	5
10A	7880001	7900001	11	0	5
10A	7900001	7920001	12	0	5
10A	7920001	7940001	12	0	5
10A	8000001	8020001	16	0	5
10A	8020001	8040001	75	0	5
10A	8060001	8080001	26	0	5
10A	8100001	8120001	20	0	5
10A	8120001	8140001	13	0	5
10A	8160001	8180001	16	0	5
10A	8240001	8260001	44	0	5
10A	8280001	8300001	15	0	5
10A	8300001	8320001	12	0	5
10A	8320001	8340001	10	0	5
10A	8380001	8400001	28	0	5
10A	8400001	8420001	57	0	5
10A	8420001	8440001	62	0	5
10A	8440001	8460001	62	0	5
10A	8460001	8480001	44	0	5
10A	8480001	8500001	22	0	5
10A	8500001	8520001	25	0	5
10A	8520001	8540001	16	0	5
10A	8540001	8560001	10	0	5
10A	8560001	8580001	50	0	5
10A	8600001	8620001	54	0	5
10A	8620001	8640001	53	0	5
10A	8640001	8660001	34	0	5
10A	8660001	8680001	32	0	5
10A	8680001	8700001	55	0	5
10A	8700001	8720001	71	0	5
10A	8720001	8740001	27	0	5
10A	8760001	8780001	59	0	5
10A	8780001	8800001	61	0	5
10A	8800001	8820001	15	0	5
10A	8820001	8840001	48	0	5
10A	8860001	8880001	28	0	5
10A	8880001	8900001	18	0	5
10A	8900001	8920001	29	0	5
10A	8920001	8940001	25	0	5
10A	8940001	8960001	35	0	5
10A	8980001	9000001	15	0	5
10A	9020001	9040001	15	0	5
10A	9080001	9100001	16	0	5
10A	9100001	9120001	18	0	5
10A	9140001	9160001	20	0	5
10A	9160001	9180001	17	0	5
10A	9180001	9200001	11	0	5
10A	9220001	9240001	21	0	5
10A	9240001	9260001	12	0	5
10A	9280001	9300001	16	0	5
10A	9320001	9340001	70	0	5
10A	9380001	9400001	61	0	5
10A	9400001	9420001	23	0	5
10A	9420001	9440001	10	0	5
10A	9440001	9460001	32	0	5
10A	9480001	9500001	10	0	5
10A	9500001	9520001	17	0	5
10A	9520001	9540001	36	0	5
10A	9540001	9560001	30	0	5
10A	9560001	9580001	50	0	5
10A	9580001	9600001	19	0	5
10A	9600001	9620001	42	0	5
10A	9620001	9640001	58	0	5
10A	9680001	9700001	11	0	5
10A	9700001	9720001	72	0	5
10A	9720001	9740001	82	0	5
10A	9740001	9760001	66	0	5
10A	9760001	9780001	35	0	5
10A	9780001	9800001	69	0	5
10A	9800001	9820001	42	0	5
10A	9820001	9840001	20	0	5
10A	9840001	9860001	27	0	5
10A	10040001	10060001	33	0	5
10A	10060001	10080001	17	0	5
10A	10080001	10100001	32	0	5
10A	10100001	10120001	17	0	5
10A	10120001	10140001	13	0	5
10A	10160001	10180001	13	0	5
10A	10180001	10200001	16	0	5
10A	10200001	10220001	87	0	5
10A	10220001	10240001	73	0	5
10A	10240001	10260001	25	0	5
10A	10260001	10280001	49	0	5
10A	10280001	10300001	86	0	5
10A	10300001	10320001	29	0	5
10A	10320001	10340001	34	0	5
10A	10340001	10360001	72	0	5
10A	10360001	10380001	47	0	5
10A	10380001	10400001	65	0	5
10A	10400001	10420001	45	0	5
10A	10420001	10440001	21	0	5
10A	10440001	10460001	34	0	5
10A	10460001	10480001	26	0	5
10A	10480001	10500001	11	0	5
10A	10500001	10520001	25	0	5
10A	10520001	10540001	88	0	5
10A	10540001	10560001	26	0	5
10A	10600001	10620001	24	0	5
10A	10660001	10680001	24	0	5
10A	10680001	10700001	13	0	5
10A	10760001	10780001	24	0	5
10A	10820001	10840001	18	0	5
10A	10840001	10860001	13	0	5
10A	10880001	10900001	13	0	5
10A	11000001	11020001	14	0	5
10A	11040001	11060001	14	1	1
10A	11200001	11220001	13	0	5
10A	11240001	11260001	11	0	5
10A	11260001	11280001	11	0	5
10A	11320001	11340001	12	0	5
10A	11500001	11520001	17	0	5
10A	11560001	11580001	12	0	5
10A	11580001	11600001	11	0	5
10A	11600001	11620001	27	0	5
10A	11660001	11680001	31	0	5
10A	11680001	11700001	35	0	5
10A	11700001	11720001	19	0	5
10A	11720001	11740001	16	0	5
10A	11740001	11760001	14	0	5
10A	11780001	11800001	25	0	5
10A	11800001	11820001	30	0	5
10A	11860001	11880001	19	0	5
10A	11880001	11900001	18	0	5
10A	11960001	11980001	11	0	5
10A	12100001	12120001	24	0	5
10A	12120001	12140001	10	0	5
10A	12620001	12640001	16	0	5
10A	12700001	12720001	19	0	5
10A	12740001	12760001	14	0	5
10A	12900001	12920001	23	0	5
10A	12940001	12960001	19	0	5
10A	12960001	12980001	23	0	5
10A	13060001	13080001	11	0	5
10A	13080001	13100001	11	0	5
10A	13100001	13120001	30	0	5
10A	13180001	13200001	34	0	5
10A	13200001	13220001	34	0	5
10A	13240001	13260001	20	0	5
10A	13280001	13300001	11	0	5
10A	13300001	13320001	16	0	5
10A	13320001	13340001	11	0	5
10A	13340001	13360001	16	0	5
10A	13360001	13380001	11	0	5
10A	13380001	13400001	22	0	5
10A	13400001	13420001	13	0	5
10A	13440001	13460001	16	0	5
10A	13460001	13480001	11	0	5
10A	13480001	13500001	19	0	5
10A	13500001	13520001	18	0	5
10A	13520001	13540001	23	0	5
10A	13560001	13580001	19	0	5
10A	13600001	13620001	46	0	5
10A	13620001	13640001	50	0	5
10A	13640001	13660001	15	0	5
10A	13660001	13680001	25	0	5
10A	13680001	13700001	20	0	5
10A	13720001	13740001	14	0	5
10A	14100001	14120001	20	0	5
10A	14280001	14300001	12	0	5
10A	14360001	14380001	24	0	5
10A	14480001	14500001	11	0	5
10A	14520001	14540001	26	0	5
10A	14620001	14640001	13	0	5
10A	14680001	14700001	13	0	5
10A	14720001	14740001	16	0	5
10A	14780001	14800001	10	0	5
10A	14960001	14980001	13	0	5
10A	15060001	15080001	17	0	5
10A	15120001	15140001	15	0	5
10A	15140001	15160001	48	0	5
10A	15160001	15180001	40	0	5
10A	15260001	15280001	14	0	5
10A	15320001	15340001	18	0	5
10A	15540001	15560001	17	0	5
10A	15660001	15680001	16	0	5
10A	15860001	15880001	46	0	5
10A	15880001	15900001	11	0	5
10A	15940001	15960001	12	0	5
10A	15980001	16000001	26	0	5
10A	16000001	16020001	25	0	5
10A	16020001	16040001	36	0	5
10A	16040001	16060001	15	0	5
10A	16340001	16360001	24	0	5
10A	16360001	16380001	48	0	5
10A	16400001	16420001	25	0	5
10A	16420001	16440001	27	0	5
10A	16440001	16460001	63	0	5
10A	16460001	16480001	43	0	5
10A	16480001	16500001	57	0	5
10A	16500001	16520001	40	0	5
10A	16520001	16540001	32	0	5
10A	16560001	16580001	14	0	5
10A	16580001	16600001	50	0	5
10A	16600001	16620001	30	0	5
10A	16620001	16640001	57	0	5
10A	16640001	16660001	54	0	5
10A	16660001	16680001	15	0	5
10A	16680001	16700001	47	0	5
10A	16700001	16720001	10	0	5
10A	16740001	16760001	24	0	5
10A	16760001	16780001	29	0	5
10A	16780001	16800001	12	0	5
10A	16860001	16880001	23	0	5
10A	16940001	16960001	32	0	5
10A	17260001	17280001	11	0	5
10A	17300001	17320001	10	0	5
10A	17380001	17400001	13	0	5
10A	17500001	17520001	31	0	5
10A	17620001	17640001	11	0	5
10A	17680001	17700001	10	0	5
10A	17780001	17800001	41	0	5
10A	17800001	17820001	10	0	5
10A	17820001	17840001	11	0	5
10A	17860001	17880001	58	0	5
10A	17880001	17900001	20	0	5
10A	17900001	17920001	33	0	5
10A	17920001	17940001	11	0	5
10A	17940001	17960001	15	0	5
10A	17960001	17980001	26	0	5
10A	17980001	18000001	41	0	5
10A	18020001	18040001	46	0	5
10A	18040001	18060001	33	0	5
10A	18060001	18080001	15	0	5
10A	18100001	18120001	17	0	5
10A	18140001	18160001	69	0	5
10A	18160001	18180001	58	0	5
10A	18180001	18200001	40	0	5
10A	18200001	18220001	18	0	5
10A	18220001	18240001	42	0	5
10A	18240001	18260001	37	0	5
10A	18260001	18280001	11	0	5
10A	18280001	18300001	21	0	5
10A	18300001	18320001	24	0	5
10A	18320001	18340001	21	0	5
10A	18340001	18360001	19	0	5
10A	18360001	18380001	12	0	5
10A	18380001	18400001	10	0	5
10A	18400001	18420001	61	0	5
10A	18420001	18440001	83	0	5
10A	18640001	18660001	11	0	5
10A	18700001	18720001	26	0	5
10A	18720001	18740001	23	0	5
10A	18760001	18780001	30	0	5
10A	18860001	18880001	14	0	5
10A	19100001	19120001	17	0	5
10A	19240001	19260001	23	0	5
10A	19260001	19280001	57	0	5
10A	19280001	19300001	27	0	5
10A	19300001	19320001	13	0	5
10A	19540001	19560001	25	0	5
10A	19580001	19600001	10	0	5
10A	19600001	19620001	13	0	5
10A	19780001	19800001	21	0	5
10A	19800001	19820001	30	0	5
10A	19960001	19980001	25	0	5
10A	20080001	20100001	65	0	5
10A	20100001	20120001	29	0	5
10A	20140001	20160001	13	0	5
10A	20160001	20180001	11	0	5
10A	20180001	20200001	10	0	5
10A	20220001	20240001	11	0	5
10A	20240001	20260001	96	0	5
10A	20260001	20280001	26	0	5
10A	20280001	20300001	13	0	5
10A	20300001	20320001	28	0	5
10A	20380001	20400001	31	0	5
10A	20420001	20440001	16	0	5
10A	20440001	20460001	49	0	5
10A	20460001	20480001	13	0	5
10A	20500001	20520001	24	0	5
10A	20520001	20540001	14	0	5
10A	20540001	20560001	19	0	5
10A	20560001	20580001	24	0	5
10A	20600001	20620001	11	0	5
10A	20620001	20640001	25	0	5
10A	20640001	20660001	23	0	5
10A	20660001	20680001	12	0	5
10A	20680001	20700001	22	0	5
10A	20700001	20720001	10	0	5
10A	20720001	20740001	11	0	5
10A	20740001	20760001	12	0	5
10A	20760001	20780001	27	0	5
10A	20780001	20800001	23	0	5
10A	20800001	20820001	17	0	5
10A	20820001	20840001	19	0	5
10A	20840001	20860001	13	0	5
10A	20860001	20880001	11	0	5
10A	20900001	20920001	21	0	5
10A	20920001	20940001	32	0	5
10A	20980001	21000001	57	0	5
10A	21000001	21020001	16	0	5
10A	21020001	21040001	24	0	5
10A	21040001	21060001	28	0	5
10A	21060001	21080001	25	0	5
10A	21080001	21100001	55	0	5
10A	21160001	21180001	58	0	5
10A	21180001	21200001	24	0	5
10A	21200001	21220001	34	0.117647	5
10A	21240001	21260001	11	0	5
10A	21280001	21300001	10	0	5
10A	21300001	21320001	12	0	5
10A	21320001	21340001	89	0	5
10A	21340001	21360001	19	0	5
10A	21360001	21380001	70	0	5
10A	21380001	21400001	24	0	5
10A	21400001	21420001	101	0	5
10A	21420001	21440001	11	0	5
10A	21440001	21460001	23	0	5
10A	21460001	21480001	19	0	5
10A	21480001	21500001	22	0	5
10A	21520001	21540001	36	0	5
10A	21540001	21560001	31	0	5
10A	21560001	21580001	42	0	5
10A	21600001	21620001	27	0	5
10A	21620001	21640001	17	0	5
10A	21640001	21660001	26	0	5
10A	21660001	21680001	15	0	5
10A	21680001	21700001	14	0	5
10A	21700001	21720001	44	0	5
10A	21720001	21740001	28	0	5
10A	21740001	21760001	31	0	5
10A	21760001	21780001	33	0	5
10A	21780001	21800001	47	0	5
10A	21800001	21820001	39	0	5
10A	21820001	21840001	19	0	5
10A	21860001	21880001	31	0	5
10A	21960001	21980001	10	0	5
10A	21980001	22000001	24	0	5
10A	22040001	22060001	14	0	5
10A	22060001	22080001	38	0	5
10A	22080001	22100001	55	0	5
10A	22100001	22120001	26	0	5
10A	22140001	22160001	24	0	5
10A	22160001	22180001	30	0	5
10A	22180001	22200001	23	0	5
10A	22200001	22220001	20	0	5
10A	22240001	22260001	11	0	5
10A	22260001	22280001	16	0	5
10A	22280001	22300001	15	0	5
10A	22300001	22320001	16	0	5
10A	22320001	22340001	16	0	5
10A	22380001	22400001	26	0	5
10A	22400001	22420001	40	0	5
10A	22420001	22440001	15	0	5
10A	22440001	22460001	32	0	5
10A	22540001	22560001	22	0	5
10A	22560001	22580001	17	0	5
10A	22600001	22620001	50	0	5
10A	22620001	22640001	139	0	5
10A	22640001	22660001	19	0	5
10A	22660001	22680001	12	0	5
10A	22680001	22700001	13	0	5
10A	22700001	22720001	28	0	5
10A	22720001	22740001	22	0	5
10A	22740001	22760001	42	0	5
10A	22760001	22780001	14	0	5
10A	22780001	22800001	21	0	5
10A	22800001	22820001	28	0	5
10A	22820001	22840001	51	0	5
10A	22840001	22860001	54	0	5
10A	22860001	22880001	193	0	5
10A	22880001	22900001	36	0	5
10A	22900001	22920001	56	0	5
10A	22920001	22940001	26	0	5
10A	22940001	22960001	12	0	5
10A	22960001	22980001	39	0	5
10A	22980001	23000001	52	0	5
10A	23000001	23020001	33	0	5
10A	23020001	23040001	66	0	5
10A	23040001	23060001	20	0	5
10A	23060001	23080001	32	0	5
10A	23080001	23100001	41	0	5
10A	23100001	23120001	13	0	5
10A	23120001	23140001	15	0	5
10A	23140001	23160001	24	0	5
10A	23160001	23180001	58	0	5
10A	23180001	23200001	21	0	5
10A	23200001	23220001	76	0	5
10A	23220001	23240001	14	0	5
10A	23240001	23260001	22	0	5
10A	23300001	23320001	29	0	5
10A	23320001	23340001	55	0	5
10A	23360001	23380001	42	0	5
10A	23380001	23400001	37	0	5
10A	23400001	23420001	32	0	5
10A	23420001	23440001	61	0	5
10A	23440001	23460001	64	0	5
10A	23460001	23480001	65	0	5
10A	23520001	23540001	16	0	5
10A	23540001	23560001	12	0	5
10A	23560001	23580001	22	0	5
10A	23580001	23600001	10	0	5
10A	23640001	23660001	23	0	5
10A	23660001	23680001	32	0	5
10A	23680001	23700001	70	0	5
10B	40001	60001	11	0	5
10B	200001	220001	17	0	5
10B	220001	240001	19	0	5
10B	240001	260001	19	0	5
10B	260001	280001	17	0	5
10B	380001	400001	21	0	5
10B	420001	440001	45	0	5
10B	460001	480001	14	0	5
10B	520001	540001	15	0	5
10B	540001	560001	12	0	5
10B	580001	600001	36	0	5
10B	600001	620001	21	0	5
10B	660001	680001	40	0	5
10B	680001	700001	19	0	5
10B	700001	720001	33	0	5
10B	760001	780001	10	0	5
10B	960001	980001	10	0	5
10B	1000001	1020001	12	0	5
10B	1040001	1060001	10	0	5
10B	1080001	1100001	10	0	5
10B	1120001	1140001	30	0	5
10B	1140001	1160001	32	0	5
10B	1160001	1180001	20	0	5
10B	1220001	1240001	18	0	5
10B	1240001	1260001	10	0	5
10B	1260001	1280001	12	0	5
10B	1280001	1300001	26	0	5
10B	1300001	1320001	22	0	5
10B	1320001	1340001	44	0	5
10B	1340001	1360001	18	0	5
10B	1360001	1380001	22	0	5
10B	1620001	1640001	22	0	5
10B	1660001	1680001	16	0	5
10B	1680001	1700001	13	0	5
10B	1700001	1720001	29	0	5
10B	1740001	1760001	20	0	5
10B	1760001	1780001	55	0	5
10B	1780001	1800001	29	0	5
10B	1800001	1820001	25	0	5
10B	1840001	1860001	18	0	5
10B	1900001	1920001	15	0	5
10B	1920001	1940001	28	0	5
10B	1940001	1960001	18	0	5
10B	1960001	1980001	24	0	5
10B	1980001	2000001	27	0	5
10B	2000001	2020001	12	0	5
10B	2020001	2040001	34	0	5
10B	2040001	2060001	47	0	5
10B	2060001	2080001	61	0	5
10B	2080001	2100001	48	0	5
10B	2120001	2140001	16	0	5
10B	2140001	2160001	13	0	5
10B	2160001	2180001	21	0	5
10B	2180001	2200001	11	0	5
10B	2200001	2220001	21	0	5
10B	2220001	2240001	24	0	5
10B	2260001	2280001	23	0	5
10B	2300001	2320001	70	0	5
10B	2320001	2340001	14	0	5
10B	2340001	2360001	26	0	5
10B	2360001	2380001	51	0	5
10B	2380001	2400001	50	0	5
10B	2400001	2420001	46	0	5
10B	2420001	2440001	48	0	5
10B	2480001	2500001	12	0	5
10B	2500001	2520001	17	0	5
10B	2540001	2560001	11	0	5
10B	2580001	2600001	13	0	5
10B	2600001	2620001	48	0	5
10B	2620001	2640001	33	0	5
10B	2640001	2660001	27	0	5
10B	2680001	2700001	15	0	5
10B	2760001	2780001	18	0	5
10B	2780001	2800001	28	0	5
10B	2800001	2820001	20	0	5
10B	2820001	2840001	28	0	5
10B	2880001	2900001	11	0	5
10B	2900001	2920001	53	0	5
10B	2920001	2940001	19	0	5
10B	2940001	2960001	37	0	5
10B	2960001	2980001	14	0	5
10B	2980001	3000001	16	0	5
10B	3000001	3020001	32	0	5
10B	3020001	3040001	24	0	5
10B	3080001	3100001	18	0	5
10B	3100001	3120001	10	0	5
10B	3140001	3160001	20	0	5
10B	3160001	3180001	39	0	5
10B	3180001	3200001	10	0	5
10B	3200001	3220001	17	0	5
10B	3620001	3640001	38	0	5
10B	3640001	3660001	16	0	5
10B	3660001	3680001	19	0	5
10B	3720001	3740001	15	0	5
10B	3760001	3780001	24	0	5
10B	3780001	3800001	18	0	5
10B	3800001	3820001	16	0	5
10B	3820001	3840001	11	0	5
10B	3840001	3860001	70	0	5
10B	3860001	3880001	82	0	5
10B	3960001	3980001	88	0	5
10B	3980001	4000001	55	0	5
10B	4020001	4040001	15	0	5
10B	4080001	4100001	52	0	5
10B	4100001	4120001	94	0	5
10B	4120001	4140001	22	0	5
10B	4180001	4200001	14	0	5
10B	4220001	4240001	49	0	5
10B	4240001	4260001	12	0	5
10B	4260001	4280001	22	0	5
10B	4300001	4320001	10	0	5
10B	4340001	4360001	16	0	5
10B	4360001	4380001	10	0	5
10B	4380001	4400001	27	0	5
10B	4440001	4460001	21	0	5
10B	4460001	4480001	13	0	5
10B	4480001	4500001	25	0	5
10B	4500001	4520001	26	0	5
10B	4520001	4540001	22	0	5
10B	4540001	4560001	56	0	5
10B	4560001	4580001	31	0	5
10B	4600001	4620001	10	0	5
10B	4640001	4660001	16	0	5
10B	4660001	4680001	12	0	5
10B	4680001	4700001	32	0	5
10B	4700001	4720001	14	0	5
10B	4720001	4740001	50	0	5
10B	4740001	4760001	11	0	5
10B	4760001	4780001	30	0	5
10B	4780001	4800001	47	0	5
10B	4800001	4820001	26	0	5
10B	4820001	4840001	17	0	5
10B	4840001	4860001	16	0	5
10B	4860001	4880001	21	0	5
10B	4880001	4900001	43	0	5
10B	4900001	4920001	21	0	5
10B	4920001	4940001	98	0	5
10B	4940001	4960001	155	0	5
10B	4960001	4980001	74	0	5
10B	4980001	5000001	13	0	5
10B	5020001	5040001	14	0	5
10B	5060001	5080001	24	0	5
10B	5100001	5120001	10	0	5
10B	5120001	5140001	15	0	5
10B	5160001	5180001	17	0	5
10B	5240001	5260001	13	0	5
10B	5260001	5280001	62	0	5
10B	5280001	5300001	58	0	5
10B	5300001	5320001	86	0	5
10B	5320001	5340001	12	0	5
10B	5360001	5380001	30	0	5
10B	5380001	5400001	28	0	5
10B	5400001	5420001	27	0	5
10B	5420001	5440001	11	0	5
10B	5440001	5460001	39	0	5
10B	5480001	5500001	11	0	5
10B	5500001	5520001	35	0	5
10B	5520001	5540001	39	0	5
10B	5540001	5560001	12	0	5
10B	5560001	5580001	34	0	5
10B	5580001	5600001	24	0	5
10B	5600001	5620001	13	0	5
10B	5660001	5680001	13	0	5
10B	5700001	5720001	16	0	5
10B	5720001	5740001	16	0	5
10B	5760001	5780001	14	0	5
10B	5780001	5800001	19	0	5
10B	5840001	5860001	10	0	5
10B	5880001	5900001	20	0	5
10B	5900001	5920001	17	0	5
10B	5920001	5940001	10	0	5
10B	5940001	5960001	13	0	5
10B	5960001	5980001	15	0	5
10B	5980001	6000001	18	0	5
10B	6000001	6020001	23	0	5
10B	6020001	6040001	16	0	5
10B	6040001	6060001	15	0	5
10B	6060001	6080001	25	0	5
10B	6080001	6100001	47	0	5
10B	6100001	6120001	16	0	5
10B	6120001	6140001	42	0	5
10B	6140001	6160001	14	0	5
10B	6160001	6180001	18	0	5
10B	6180001	6200001	17	0	5
10B	6200001	6220001	16	0	5
10B	6220001	6240001	36	0	5
10B	6240001	6260001	12	0	5
10B	6260001	6280001	16	0	5
10B	6280001	6300001	29	0	5
10B	6300001	6320001	41	0	5
10B	6320001	6340001	26	0	5
10B	6340001	6360001	12	0	5
10B	6360001	6380001	24	0	5
10B	6380001	6400001	14	0	5
10B	6400001	6420001	22	0	5
10B	6420001	6440001	15	0	5
10B	6440001	6460001	15	0	5
10B	6540001	6560001	19	0	5
10B	6600001	6620001	11	0	5
10B	6620001	6640001	11	0	5
10B	6660001	6680001	21	0	5
10B	6680001	6700001	10	0	5
10B	6820001	6840001	13	0	5
10B	6940001	6960001	18	0	5
10B	7040001	7060001	24	0	5
10B	7060001	7080001	14	0	5
10B	7080001	7100001	12	0	5
10B	7140001	7160001	17	0	5
10B	7180001	7200001	13	0	5
10B	7260001	7280001	13	0	5
10B	7620001	7640001	26	0	5
10B	7720001	7740001	13	0	5
10B	7740001	7760001	16	0	5
10B	7760001	7780001	15	0	5
10B	7780001	7800001	103	0	5
10B	7800001	7820001	24	0	5
10B	7820001	7840001	14	0	5
10B	7860001	7880001	33	0	5
10B	7880001	7900001	84	0	5
10B	7900001	7920001	60	0	5
10B	7940001	7960001	27	0	5
10B	7980001	8000001	11	0	5
10B	8020001	8040001	15	0	5
10B	8040001	8060001	23	0	5
10B	8120001	8140001	28	0	5
10B	8160001	8180001	12	0	5
10B	8180001	8200001	10	0	5
10B	8200001	8220001	22	0	5
10B	8220001	8240001	64	0	5
10B	8340001	8360001	12	0	5
10B	8420001	8440001	20	0	5
10B	8480001	8500001	11	0	5
10B	8540001	8560001	12	0	5
10B	8560001	8580001	10	0	5
10B	8760001	8780001	47	0	5
10B	8780001	8800001	62	0	5
10B	8800001	8820001	15	0	5
10B	8860001	8880001	19	0	5
10B	8880001	8900001	49	0	5
10B	8900001	8920001	10	0	5
10B	8920001	8940001	56	0	5
10B	8940001	8960001	71	0	5
10B	8980001	9000001	13	0	5
10B	9000001	9020001	43	0	5
10B	9020001	9040001	26	0	5
10B	9040001	9060001	48	0	5
10B	9060001	9080001	13	0	5
10B	9080001	9100001	33	0	5
10B	9100001	9120001	12	0	5
10B	9120001	9140001	30	0	5
10B	9140001	9160001	29	0	5
10B	9160001	9180001	41	0	5
10B	9180001	9200001	44	0	5
10B	9200001	9220001	24	0	5
10B	9260001	9280001	101	0	5
10B	9280001	9300001	15	0	5
10B	9300001	9320001	106	0	5
10B	9320001	9340001	23	0	5
10B	9360001	9380001	13	0	5
10B	9380001	9400001	52	0	5
10B	9400001	9420001	57	0	5
10B	9460001	9480001	12	0	5
10B	9480001	9500001	33	0	5
10B	9520001	9540001	10	0	5
10B	9540001	9560001	20	0	5
10B	9560001	9580001	15	0	5
10B	9600001	9620001	25	0	5
10B	9620001	9640001	16	0	5
10B	9640001	9660001	21	0	5
10B	9660001	9680001	32	0	5
10B	9680001	9700001	68	0	5
10B	9700001	9720001	34	0	5
10B	9720001	9740001	32	0	5
10B	9740001	9760001	67	0	5
10B	9760001	9780001	15	0	5
10B	9780001	9800001	51	0	5
10B	9800001	9820001	39	0	5
10B	9820001	9840001	13	0	5
10B	9840001	9860001	41	0	5
10B	9860001	9880001	55	0	5
10B	9880001	9900001	19	0	5
10B	9900001	9920001	14	0	5
10B	9940001	9960001	75	0	5
10B	9960001	9980001	17	0	5
10B	9980001	10000001	19	0	5
10B	10000001	10020001	18	0	5
10B	10040001	10060001	18	0	5
10B	10060001	10080001	48	0	5
10B	10080001	10100001	31	0	5
10B	10120001	10140001	30	0	5
10B	10140001	10160001	13	0	5
10B	10160001	10180001	16	0	5
10B	10180001	10200001	28	0	5
10B	10200001	10220001	65	0	5
10B	10220001	10240001	15	0	5
10B	10240001	10260001	86	0	5
10B	10260001	10280001	25	0	5
10B	10280001	10300001	12	0	5
10B	10300001	10320001	29	0	5
10B	10320001	10340001	17	0	5
10B	10340001	10360001	31	0	5
10B	10360001	10380001	48	0	5
10B	10400001	10420001	42	0	5
10B	10420001	10440001	10	0	5
10B	10440001	10460001	25	0	5
10B	10460001	10480001	31	0	5
10B	10480001	10500001	18	0	5
10B	10500001	10520001	21	0	5
10B	10520001	10540001	65	0	5
10B	10540001	10560001	64	0	5
10B	10560001	10580001	16	0	5
10B	10580001	10600001	29	0	5
10B	10600001	10620001	10	0	5
10B	10620001	10640001	27	0	5
10B	10640001	10660001	13	0	5
10B	10700001	10720001	18	0	5
10B	10720001	10740001	19	0	5
10B	10740001	10760001	15	0	5
10B	10780001	10800001	46	0	5
10B	10840001	10860001	13	0	5
10B	10920001	10940001	56	0	5
10B	11140001	11160001	23	0	5
10B	11180001	11200001	69	0	5
10B	11340001	11360001	10	0	5
10B	11640001	11660001	14	0	5
10B	11780001	11800001	17	0	5
10B	11880001	11900001	17	0	5
10B	11920001	11940001	10	0	5
10B	12040001	12060001	48	0	5
10B	12080001	12100001	25	0	5
10B	12120001	12140001	24	0	5
10B	12200001	12220001	11	0	5
10B	12220001	12240001	11	0	5
10B	12240001	12260001	17	0	5
10B	12260001	12280001	13	0	5
10B	12280001	12300001	15	0	5
10B	12300001	12320001	13	0	5
10B	12320001	12340001	35	0	5
10B	12360001	12380001	17	0	5
10B	12380001	12400001	17	0	5
10B	12400001	12420001	26	0	5
10B	12420001	12440001	28	0	5
10B	12440001	12460001	197	0	5
10B	12460001	12480001	55	0	5
10B	12480001	12500001	21	0	5
10B	12500001	12520001	40	0	5
10B	12580001	12600001	15	0	5
10B	12600001	12620001	17	0	5
10B	12620001	12640001	12	0	5
10B	12640001	12660001	30	0	5
10B	12660001	12680001	22	0	5
10B	12680001	12700001	43	0	5
10B	12720001	12740001	16	0	5
10B	12760001	12780001	37	0	5
10B	12780001	12800001	29	0	5
10B	12800001	12820001	15	0	5
10B	12820001	12840001	38	0	5
10B	12840001	12860001	22	0	5
10B	12860001	12880001	13	0	5
10B	12880001	12900001	33	0	5
10B	12920001	12940001	23	0	5
10B	12940001	12960001	67	0	5
10B	12960001	12980001	89	0	5
10B	12980001	13000001	13	0	5
10B	13000001	13020001	11	0	5
10B	13020001	13040001	13	0	5
10B	13040001	13060001	38	0	5
10B	13060001	13080001	24	0	5
10B	13120001	13140001	17	0	5
10B	13200001	13220001	19	0	5
10B	13240001	13260001	11	0	5
10B	13300001	13320001	10	0	5
10B	13320001	13340001	10	0	5
10B	13340001	13360001	15	0	5
10B	13360001	13380001	18	0	5
10B	13420001	13440001	12	0	5
10B	13440001	13460001	41	0	5
10B	13460001	13480001	36	0	5
10B	13480001	13500001	30	0	5
10B	13500001	13520001	25	0	5
10B	13520001	13540001	40	0	5
10B	13540001	13560001	34	0	5
10B	13560001	13580001	11	0	5
10B	13580001	13600001	37	0	5
10B	13600001	13620001	36	0	5
10B	13620001	13640001	12	0	5
10B	13640001	13660001	33	0	5
10B	13660001	13680001	50	0	5
10B	13680001	13700001	30	0	5
10B	13700001	13720001	14	0	5
10B	13720001	13740001	61	0	5
10B	13760001	13780001	20	0	5
10B	13780001	13800001	29	0	5
10B	13800001	13820001	33	0	5
10B	13820001	13840001	43	0	5
10B	13860001	13880001	23	0	5
10B	13880001	13900001	19	0	5
10B	13940001	13960001	14	0	5
10B	13980001	14000001	34	0	5
10B	14020001	14040001	16	0	5
10B	14060001	14080001	23	0	5
10B	14100001	14120001	24	0	5
10B	14120001	14140001	19	0	5
10B	14140001	14160001	14	0	5
10B	14200001	14220001	12	0	5
10B	14240001	14260001	41	0	5
10B	14300001	14320001	18	0	5
10B	14320001	14340001	10	0	5
10B	14340001	14360001	22	0	5
10B	14360001	14380001	38	0	5
10B	14380001	14400001	27	0	5
10B	14400001	14420001	15	0	5
10B	14440001	14460001	16	0	5
10B	14460001	14480001	12	0	5
10B	14480001	14500001	16	0	5
10B	14500001	14520001	18	0	5
10B	14520001	14540001	22	0	5
10B	14560001	14580001	32	0	5
10B	14580001	14600001	24	0	5
10B	14600001	14620001	19	0	5
10B	14620001	14640001	14	0	5
10B	14640001	14660001	10	0	5
10B	14660001	14680001	13	0	5
10B	14680001	14700001	13	0	5
10B	14760001	14780001	28	0	5
10B	14780001	14800001	16	0	5
10B	14800001	14820001	37	0	5
10B	14840001	14860001	17	0	5
10B	14880001	14900001	19	0	5
10B	14920001	14940001	24	0	5
10B	14940001	14960001	10	0	5
10B	14960001	14980001	18	0	5
10B	14980001	15000001	48	0	5
10B	15040001	15060001	18	0	5
10B	15100001	15120001	59	0	5
10B	15120001	15140001	26	0	5
10B	15140001	15160001	13	0	5
10B	15160001	15180001	17	0	5
10B	15180001	15200001	35	0	5
10B	15200001	15220001	43	0	5
10B	15220001	15240001	33	0	5
10B	15280001	15300001	20	0	5
10B	15300001	15320001	16	0	5
10B	15360001	15380001	11	0	5
10B	15380001	15400001	43	0	5
10B	15420001	15440001	21	0	5
10B	15440001	15460001	147	0	5
10B	15480001	15500001	11	0	5
10B	15500001	15520001	36	0	5
10B	15520001	15540001	13	0	5
10B	15700001	15720001	13	0	5
10B	15720001	15740001	19	0	5
10B	15740001	15760001	19	0	5
10B	15760001	15780001	19	0	5
10B	16040001	16060001	10	0	5
10B	16520001	16540001	11	0	5
10B	16600001	16620001	32	0	5
10B	16620001	16640001	61	0	5
10B	17200001	17220001	10	0	5
10B	17220001	17240001	32	0	5
10B	17240001	17260001	15	0	5
10B	17260001	17280001	18	0	5
10B	17280001	17300001	10	0	5
10B	17300001	17320001	11	0	5
10B	17320001	17340001	21	0	5
10B	17340001	17360001	23	0	5
10B	17360001	17380001	34	0	5
10B	17380001	17400001	18	0	5
10B	17400001	17420001	13	0	5
10B	17420001	17440001	24	0	5
10B	17440001	17460001	12	0	5
10B	17520001	17540001	12	0	5
10B	17540001	17560001	10	0	5
10B	17560001	17580001	26	0	5
10B	17580001	17600001	11	0	5
10B	17620001	17640001	16	0	5
10B	17640001	17660001	14	0	5
10B	17660001	17680001	16	0	5
10B	17680001	17700001	20	0	5
10B	17720001	17740001	16	0	5
10B	17760001	17780001	36	0	5
10B	18040001	18060001	46	0	5
10B	18340001	18360001	17	0	5
10B	18380001	18400001	20	0	5
10B	18400001	18420001	19	0	5
10B	18420001	18440001	14	0	5
10B	18440001	18460001	11	0	5
10B	18500001	18520001	23	0	5
10B	18520001	18540001	15	0	5
10B	18540001	18560001	28	0	5
10B	18560001	18580001	31	0	5
10B	18600001	18620001	11	0	5
10B	18640001	18660001	24	0	5
10B	18680001	18700001	63	0	5
10B	18700001	18720001	15	0	5
10B	18760001	18780001	17	0	5
10B	18780001	18800001	27	0	5
10B	18800001	18820001	10	0	5
10B	18840001	18860001	11	0	5
10B	18900001	18920001	21	0	5
10B	18940001	18960001	20	0	5
10B	18980001	19000001	14	0	5
10B	19000001	19020001	27	0	5
10B	19020001	19040001	14	0	5
10B	19040001	19060001	12	0	5
10B	19060001	19080001	21	0	5
10B	19080001	19100001	31	0	5
10B	19160001	19180001	10	0	5
10B	19180001	19200001	19	0	5
10B	19200001	19220001	15	0	5
10B	19280001	19300001	10	0	5
10B	19300001	19320001	13	0	5
10B	19340001	19360001	20	0	5
10B	19360001	19380001	10	0	5
10B	19380001	19400001	14	0	5
10B	19420001	19440001	41	0	5
10B	19480001	19500001	17	0	5
10B	19540001	19560001	20	0	5
10B	19560001	19580001	22	0	5
10B	19580001	19600001	24	0	5
10B	19600001	19620001	14	0	5
10B	19680001	19700001	20	0	5
10B	19720001	19740001	19	0	5
10B	19740001	19760001	43	0	5
10B	19760001	19780001	19	0	5
10B	19800001	19820001	15	0	5
10B	19860001	19880001	13	0	5
10B	19920001	19940001	13	0	5
10B	19940001	19960001	10	0	5
10B	19980001	20000001	13	0	5
10B	20000001	20020001	16	0	5
1A	40001	60001	11	0	5
1A	60001	80001	15	0	5
1A	100001	120001	23	0	5
1A	220001	240001	13	0	5
1A	240001	260001	10	0	5
1A	260001	280001	34	0	5
1A	280001	300001	20	0	5
1A	320001	340001	21	0	5
1A	360001	380001	21	0	5
1A	380001	400001	10	0	5
1A	400001	420001	31	0	5
1A	420001	440001	20	0	5
1A	500001	520001	26	0	5
1A	520001	540001	17	0	5
1A	560001	580001	16	0	5
1A	580001	600001	19	0	5
1A	620001	640001	16	0	5
1A	640001	660001	15	0	5
1A	660001	680001	24	0	5
1A	760001	780001	14	0	5
1A	800001	820001	22	0	5
1A	820001	840001	26	0	5
1A	860001	880001	12	0	5
1A	1000001	1020001	12	0	5
1A	1320001	1340001	13	0	5
1A	1340001	1360001	10	0	5
1A	1540001	1560001	15	0	5
1A	1560001	1580001	12	0	5
1A	1580001	1600001	19	0	5
1A	1600001	1620001	23	0	5
1A	1620001	1640001	36	0	5
1A	1640001	1660001	18	0	5
1A	1660001	1680001	10	0	5
1A	1680001	1700001	10	0	5
1A	1700001	1720001	20	0	5
1A	1720001	1740001	10	0	5
1A	1740001	1760001	14	0	5
1A	1760001	1780001	44	0	5
1A	1780001	1800001	19	0	5
1A	1800001	1820001	18	0	5
1A	1840001	1860001	16	0	5
1A	1860001	1880001	22	0	5
1A	1880001	1900001	27	0	5
1A	1900001	1920001	15	0	5
1A	1920001	1940001	16	0	5
1A	1960001	1980001	21	0	5
1A	1980001	2000001	10	0	5
1A	2000001	2020001	16	0	5
1A	2020001	2040001	14	0	5
1A	2100001	2120001	27	0	5
1A	2140001	2160001	13	0	5
1A	2180001	2200001	16	0	5
1A	2280001	2300001	10	0	5
1A	2300001	2320001	31	0	5
1A	2380001	2400001	15	0	5
1A	2420001	2440001	12	0	5
1A	2440001	2460001	11	0	5
1A	2460001	2480001	11	0	5
1A	2480001	2500001	22	0	5
1A	2580001	2600001	10	0	5
1A	2660001	2680001	23	0	5
1A	2900001	2920001	30	0	5
1A	2920001	2940001	16	0	5
1A	2940001	2960001	17	0	5
1A	2980001	3000001	19	0	5
1A	3000001	3020001	16	0	5
1A	3020001	3040001	13	0	5
1A	3040001	3060001	10	0	5
1A	3120001	3140001	13	0	5
1A	3160001	3180001	21	0	5
1A	3180001	3200001	13	0	5
1A	3200001	3220001	52	0	5
1A	3220001	3240001	39	0	5
1A	3260001	3280001	17	0	5
1A	3280001	3300001	38	0	5
1A	3300001	3320001	20	0	5
1A	3320001	3340001	39	0	5
1A	3380001	3400001	24	0	5
1A	3400001	3420001	55	0	5
1A	3420001	3440001	25	0	5
1A	3440001	3460001	27	0	5
1A	3460001	3480001	40	0	5
1A	3480001	3500001	17	0	5
1A	3500001	3520001	23	0	5
1A	3520001	3540001	42	0	5
1A	3540001	3560001	21	0	5
1A	3560001	3580001	11	0	5
1A	3580001	3600001	27	0	5
1A	3600001	3620001	23	0	5
1A	3640001	3660001	13	0	5
1A	3660001	3680001	17	0	5
1A	3680001	3700001	10	0	5
1A	3700001	3720001	10	0	5
1A	3720001	3740001	39	0	5
1A	3760001	3780001	20	0	5
1A	3780001	3800001	20	0	5
1A	3800001	3820001	20	0	5
1A	3820001	3840001	40	0	5
1A	3840001	3860001	43	0	5
1A	3860001	3880001	15	0	5
1A	3880001	3900001	11	0	5
1A	3900001	3920001	16	0	5
1A	3920001	3940001	15	0	5
1A	3960001	3980001	63	0	5
1A	3980001	4000001	21	0	5
1A	4040001	4060001	23	0	5
1A	4080001	4100001	24	0	5
1A	4100001	4120001	15	0	5
1A	4160001	4180001	12	0	5
1A	4180001	4200001	14	0	5
1A	4200001	4220001	10	0	5
1A	4260001	4280001	38	0	5
1A	4280001	4300001	13	0	5
1A	4300001	4320001	19	0	5
1A	4320001	4340001	18	0	5
1A	4340001	4360001	24	0	5
1A	4380001	4400001	22	0	5
1A	4460001	4480001	13	0	5
1A	4760001	4780001	10	0	5
1A	4780001	4800001	10	0	5
1A	4940001	4960001	10	0	5
1A	5120001	5140001	10	0	5
1A	5240001	5260001	13	0	5
1A	5300001	5320001	10	0	5
1A	5320001	5340001	12	0	5
1A	5340001	5360001	29	0	5
1A	5380001	5400001	46	0	5
1A	5400001	5420001	46	0	5
1A	5420001	5440001	29	0	5
1A	5440001	5460001	17	0	5
1A	5460001	5480001	15	0	5
1A	5480001	5500001	14	0	5
1A	5500001	5520001	14	0	5
1A	5520001	5540001	28	0	5
1A	5540001	5560001	33	0	5
1A	5560001	5580001	38	0	5
1A	5580001	5600001	35	0	5
1A	5600001	5620001	25	0	5
1A	5620001	5640001	22	0	5
1A	5640001	5660001	26	0	5
1A	5660001	5680001	20	0	5
1A	5700001	5720001	51	0	5
1A	5720001	5740001	37	0	5
1A	5740001	5760001	14	0	5
1A	5760001	5780001	12	0	5
1A	5780001	5800001	14	0	5
1A	5800001	5820001	14	0	5
1A	5820001	5840001	35	0	5
1A	5860001	5880001	13	0	5
1A	5880001	5900001	13	0	5
1A	5900001	5920001	13	0	5
1A	5920001	5940001	38	0	5
1A	5940001	5960001	55	0	5
1A	5960001	5980001	22	0	5
1A	5980001	6000001	24	0	5
1A	6020001	6040001	23	0	5
1A	6040001	6060001	18	0	5
1A	6060001	6080001	25	0	5
1A	6080001	6100001	17	0	5
1A	6100001	6120001	16	0	5
1A	6140001	6160001	49	0	5
1A	6160001	6180001	11	0	5
1A	6180001	6200001	21	0	5
1A	6200001	6220001	10	0	5
1A	6220001	6240001	30	0	5
1A	6240001	6260001	23	0	5
1A	6260001	6280001	31	0	5
1A	6280001	6300001	44	0	5
1A	6300001	6320001	10	0	5
1A	6320001	6340001	17	0	5
1A	6340001	6360001	39	0	5
1A	6360001	6380001	25	0	5
1A	6380001	6400001	27	0	5
1A	6400001	6420001	29	0	5
1A	6420001	6440001	22	0	5
1A	6440001	6460001	15	0	5
1A	6480001	6500001	10	0	5
1A	6500001	6520001	12	0	5
1A	6540001	6560001	27	0	5
1A	6600001	6620001	66	0	5
1A	6620001	6640001	40	0	5
1A	6640001	6660001	10	0	5
1A	6660001	6680001	21	0	5
1A	6680001	6700001	23	0	5
1A	6700001	6720001	25	0	5
1A	6720001	6740001	15	0	5
1A	6740001	6760001	17	0	5
1A	7040001	7060001	26	0	5
1A	7060001	7080001	15	0	5
1A	7120001	7140001	14	0	5
1A	7180001	7200001	10	0	5
1A	7200001	7220001	22	0	5
1A	7220001	7240001	30	0	5
1A	7240001	7260001	13	0	5
1A	7280001	7300001	23	0	5
1A	7300001	7320001	14	0	5
1A	7320001	7340001	20	0	5
1A	7340001	7360001	62	0	5
1A	7360001	7380001	46	0	5
1A	7380001	7400001	27	0	5
1A	7440001	7460001	33	0	5
1A	7500001	7520001	17	0	5
1A	7520001	7540001	23	0	5
1A	7540001	7560001	22	0	5
1A	7560001	7580001	16	0	5
1A	7580001	7600001	30	0	5
1A	7600001	7620001	46	0	5
1A	7620001	7640001	29	0	5
1A	7680001	7700001	13	0	5
1A	7700001	7720001	34	0	5
1A	7720001	7740001	27	0	5
1A	7740001	7760001	12	0	5
1A	7760001	7780001	30	0	5
1A	7780001	7800001	21	0	5
1A	7820001	7840001	34	0	5
1A	7840001	7860001	35	0	5
1A	7860001	7880001	16	0	5
1A	7880001	7900001	28	0	5
1A	7900001	7920001	19	0	5
1A	7940001	7960001	17	0	5
1A	7960001	7980001	14	0	5
1A	7980001	8000001	65	0	5
1A	8000001	8020001	52	0	5
1A	8020001	8040001	27	0	5
1A	8040001	8060001	10	0	5
1A	8060001	8080001	16	0	5
1A	8080001	8100001	10	0	5
1A	8100001	8120001	18	0	5
1A	8120001	8140001	58	0	5
1A	8140001	8160001	18	0	5
1A	8180001	8200001	17	0	5
1A	8200001	8220001	10	0	5
1A	8220001	8240001	23	0	5
1A	8240001	8260001	12	0	5
1A	8260001	8280001	55	0	5
1A	8280001	8300001	19	0	5
1A	8320001	8340001	14	0	5
1A	8340001	8360001	15	0	5
1A	8360001	8380001	39	0	5
1A	8380001	8400001	45	0	5
1A	8400001	8420001	11	0	5
1A	8460001	8480001	10	0	5
1A	8500001	8520001	14	0	5
1A	8520001	8540001	12	0	5
1A	8540001	8560001	32	0	5
1A	8560001	8580001	24	0	5
1A	8580001	8600001	44	0	5
1A	8600001	8620001	13	0	5
1A	8620001	8640001	12	0	5
1A	8640001	8660001	31	0	5
1A	8660001	8680001	26	0	5
1A	8680001	8700001	17	0	5
1A	8700001	8720001	23	0	5
1A	8740001	8760001	32	0	5
1A	8760001	8780001	23	0	5
1A	8800001	8820001	15	0	5
1A	8820001	8840001	18	0	5
1A	8840001	8860001	11	0	5
1A	8880001	8900001	21	0	5
1A	8900001	8920001	35	0	5
1A	8920001	8940001	24	0	5
1A	8960001	8980001	10	0	5
1A	8980001	9000001	12	0	5
1A	9000001	9020001	18	0	5
1A	9020001	9040001	32	0	5
1A	9040001	9060001	117	0	5
1A	9080001	9100001	78	0	5
1A	9100001	9120001	35	0	5
1A	9300001	9320001	23	0	5
1A	9320001	9340001	27	0	5
1A	9340001	9360001	13	0	5
1A	9580001	9600001	15	0	5
1A	9600001	9620001	23	0	5
1A	9620001	9640001	28	0	5
1A	9660001	9680001	45	0	5
1A	10000001	10020001	11	0	5
1A	10020001	10040001	10	0	5
1A	10220001	10240001	21	0	5
1A	10240001	10260001	18	0	5
1A	10320001	10340001	27	0	5
1A	10340001	10360001	13	0	5
1A	10380001	10400001	23	0	5
1A	10400001	10420001	12	0	5
1A	10420001	10440001	11	0	5
1A	10580001	10600001	15	0	5
1A	10600001	10620001	26	0	5
1A	10620001	10640001	53	0	5
1A	10640001	10660001	42	0	5
1A	10660001	10680001	11	0	5
1A	10960001	10980001	11	0	5
1A	11340001	11360001	10	0	5
1A	11540001	11560001	12	0	5
1A	11560001	11580001	15	0	5
1A	11580001	11600001	23	0	5
1A	11600001	11620001	17	0	5
1A	11620001	11640001	14	0	5
1A	11740001	11760001	10	0	5
1A	11760001	11780001	28	0	5
1A	11840001	11860001	10	0	5
1A	11860001	11880001	15	0	5
1A	11900001	11920001	35	0	5
1A	11920001	11940001	11	0	5
1A	11940001	11960001	15	0	5
1A	11960001	11980001	23	0	5
1A	11980001	12000001	24	0	5
1A	12080001	12100001	11	0	5
1A	12120001	12140001	12	0	5
1A	12160001	12180001	11	0	5
1A	12180001	12200001	27	0	5
1A	12220001	12240001	17	0	5
1A	12240001	12260001	35	0	5
1A	12260001	12280001	27	0	5
1A	12280001	12300001	23	0	5
1A	12340001	12360001	27	0	5
1A	12360001	12380001	19	0	5
1A	12380001	12400001	18	0	5
1A	12400001	12420001	20	0	5
1A	12420001	12440001	17	0	5
1A	12440001	12460001	20	0	5
1A	12460001	12480001	16	0	5
1A	12480001	12500001	18	0	5
1A	12560001	12580001	22	0	5
1A	12580001	12600001	27	0	5
1A	12600001	12620001	22	0	5
1A	12680001	12700001	15	0	5
1A	12960001	12980001	24	0	5
1A	12980001	13000001	16	0	5
1A	13000001	13020001	29	0	5
1A	13200001	13220001	17	0	5
1A	13240001	13260001	16	0	5
1A	13260001	13280001	75	0	5
1A	13280001	13300001	33	0	5
1A	13300001	13320001	13	0	5
1A	13320001	13340001	15	0	5
1A	13340001	13360001	27	0	5
1A	13380001	13400001	29	0	5
1A	13400001	13420001	28	0	5
1A	13460001	13480001	46	0	5
1A	13480001	13500001	10	0	5
1A	13560001	13580001	15	0	5
1A	13580001	13600001	19	0	5
1A	13600001	13620001	37	0	5
1A	13620001	13640001	17	0	5
1A	13800001	13820001	11	0	5
1A	13820001	13840001	19	0	5
1A	13900001	13920001	23	0	5
1A	14100001	14120001	28	0	5
1A	14200001	14220001	14	0	5
1A	14220001	14240001	12	0	5
1A	14360001	14380001	13	0	5
1A	14380001	14400001	10	0	5
1A	14480001	14500001	11	0	5
1A	14500001	14520001	11	0	5
1A	14540001	14560001	24	0	5
1A	14560001	14580001	21	0	5
1A	14580001	14600001	15	0	5
1A	14740001	14760001	16	0	5
1A	14760001	14780001	11	0	5
1A	14780001	14800001	29	0	5
1A	14800001	14820001	42	0	5
1A	14820001	14840001	11	0	5
1A	14840001	14860001	13	0	5
1A	14860001	14880001	26	0	5
1A	14900001	14920001	20	0	5
1A	14920001	14940001	27	0	5
1A	14940001	14960001	10	0	5
1A	14980001	15000001	27	0	5
1A	15020001	15040001	15	0	5
1A	15060001	15080001	21	0	5
1A	15100001	15120001	18	0	5
1A	15120001	15140001	20	0	5
1A	15140001	15160001	20	0	5
1A	15160001	15180001	19	0	5
1A	15220001	15240001	23	0	5
1A	15240001	15260001	18	0	5
1A	15260001	15280001	12	0	5
1A	15280001	15300001	18	0	5
1A	15300001	15320001	29	0	5
1A	15320001	15340001	13	0	5
1A	15460001	15480001	11	0	5
1A	15720001	15740001	11	0	5
1A	16220001	16240001	31	0	5
1A	16240001	16260001	45	0	5
1A	16320001	16340001	18	0	5
1A	16680001	16700001	11	0	5
1A	16700001	16720001	11	0	5
1A	16720001	16740001	43	0	5
1A	16800001	16820001	20	0	5
1A	16880001	16900001	20	0	5
1A	17080001	17100001	13	0	5
1A	17120001	17140001	29	0	5
1A	17160001	17180001	33	0	5
1A	17180001	17200001	27	0	5
1A	17200001	17220001	46	0	5
1A	17220001	17240001	20	0	5
1A	17240001	17260001	10	0	5
1A	17260001	17280001	11	0	5
1A	17320001	17340001	12	0	5
1A	17440001	17460001	14	0	5
1A	17700001	17720001	12	0	5
1A	17720001	17740001	15	0	5
1A	17740001	17760001	28	0	5
1A	17760001	17780001	36	0	5
1A	17780001	17800001	19	0	5
1A	17920001	17940001	10	0	5
1A	17940001	17960001	20	0	5
1A	17960001	17980001	17	0	5
1A	17980001	18000001	10	0	5
1A	18020001	18040001	16	0	5
1A	18080001	18100001	27	0	5
1A	18100001	18120001	26	0	5
1A	18120001	18140001	46	0	5
1A	18140001	18160001	49	0	5
1A	18160001	18180001	37	0	5
1A	18180001	18200001	14	0	5
1A	18220001	18240001	11	0	5
1A	18240001	18260001	15	0	5
1A	18280001	18300001	12	0	5
1A	18300001	18320001	145	0	5
1A	18320001	18340001	20	0	5
1A	18340001	18360001	12	0	5
1A	18420001	18440001	12	0	5
1A	18440001	18460001	29	0	5
1A	18460001	18480001	32	0	5
1A	18500001	18520001	16	0	5
1A	18540001	18560001	18	0	5
1A	18560001	18580001	39	0	5
1A	18580001	18600001	14	0	5
1A	18620001	18640001	11	0	5
1A	18660001	18680001	17	0	5
1A	18680001	18700001	25	0	5
1A	18720001	18740001	85	0	5
1A	18740001	18760001	19	0	5
1A	18760001	18780001	14	0	5
1A	18820001	18840001	28	0	5
1A	18840001	18860001	33	0	5
1A	18860001	18880001	17	0	5
1A	18880001	18900001	28	0	5
1A	18900001	18920001	25	0	5
1A	18920001	18940001	29	0	5
1A	18960001	18980001	30	0	5
1A	18980001	19000001	29	0	5
1A	19020001	19040001	13	0	5
1A	19040001	19060001	15	0	5
1A	19180001	19200001	22	0	5
1A	19200001	19220001	16	0	5
1A	19220001	19240001	31	0	5
1A	19240001	19260001	35	0	5
1A	19260001	19280001	67	0	5
1A	19340001	19360001	10	0	5
1A	19420001	19440001	23	0	5
1A	19440001	19460001	39	0	5
1A	19460001	19480001	22	0	5
1A	19500001	19520001	53	0	5
1A	19560001	19580001	13	0	5
1A	19580001	19600001	31	0	5
1A	19640001	19660001	13	0	5
1A	19680001	19700001	18	0	5
1A	19700001	19720001	12	0	5
1A	19720001	19740001	50	0	5
1A	19740001	19760001	21	0	5
1A	19760001	19780001	24	0	5
1A	19780001	19800001	25	0	5
1A	19800001	19820001	18	0	5
1A	19820001	19840001	25	0	5
1A	19840001	19860001	11	0	5
1A	19860001	19880001	24	0	5
1A	19880001	19900001	59	0	5
1A	19900001	19920001	18	0	5
1A	19940001	19960001	80	0	5
1A	19960001	19980001	112	0	5
1A	19980001	20000001	33	0	5
1A	20000001	20020001	46	0	5
1A	20040001	20060001	53	0	5
1A	20060001	20080001	87	0	5
1A	20080001	20100001	164	0	5
1A	20100001	20120001	90	0	5
1A	20120001	20140001	17	0	5
1A	20160001	20180001	85	0	5
1A	20180001	20200001	57	0	5
1A	20220001	20240001	19	0	5
1A	20260001	20280001	25	0	5
1A	20280001	20300001	10	0	5
1A	20300001	20320001	67	0	5
1A	20320001	20340001	34	0	5
1A	20380001	20400001	11	0	5
1A	20420001	20440001	47	0	5
1A	20440001	20460001	91	0	5
1A	20460001	20480001	115	0	5
1A	20480001	20500001	96	0	5
1A	20500001	20520001	112	0	5
1A	20520001	20540001	55	0	5
1A	20540001	20560001	87	0	5
1A	20560001	20580001	55	0	5
1A	20580001	20600001	40	0	5
1A	20600001	20620001	36	0	5
1A	20620001	20640001	30	0	5
1A	20640001	20660001	64	0	5
1A	20660001	20680001	49	0	5
1A	20680001	20700001	18	0	5
1A	20700001	20720001	31	0	5
1A	20720001	20740001	24	0	5
1A	20740001	20760001	78	0	5
1A	20780001	20800001	10	0	5
1A	20800001	20820001	102	0	5
1A	20820001	20840001	73	0	5
1A	20840001	20860001	49	0	5
1A	20860001	20880001	34	0	5
1A	20900001	20920001	26	0	5
1A	20920001	20940001	17	0	5
1A	20940001	20960001	16	0	5
1A	20960001	20980001	33	0	5
1A	20980001	21000001	32	0	5
1A	21000001	21020001	20	0	5
1A	21020001	21040001	36	0	5
1A	21040001	21060001	25	0	5
1A	21060001	21080001	22	0	5
1A	21100001	21120001	12	0	5
1A	21120001	21140001	19	0	5
1A	21140001	21160001	53	0	5
1A	21160001	21180001	40	0	5
1A	21180001	21200001	93	0	5
1A	21200001	21220001	70	0.0142857	5
1A	21220001	21240001	43	0.395349	1
1A	21260001	21280001	15	0	5
1A	21280001	21300001	13	0	5
1A	21320001	21340001	30	0	5
1A	21360001	21380001	77	0	5
1A	21380001	21400001	25	0	5
1A	21400001	21420001	42	0	5
1A	21440001	21460001	18	0	5
1A	21480001	21500001	28	0	5
1A	21500001	21520001	25	0	5
1A	21520001	21540001	89	0	5
1A	21540001	21560001	93	0	5
1A	21620001	21640001	27	0	5
1A	21640001	21660001	37	0	5
1A	21680001	21700001	28	0	5
1A	21700001	21720001	67	0	5
1A	21720001	21740001	23	0	5
1A	21740001	21760001	15	0	5
1A	21760001	21780001	11	0	5
1A	21780001	21800001	17	0	5
1A	21800001	21820001	14	0	5
1A	21840001	21860001	14	0	5
1A	21860001	21880001	11	0	5
1A	21900001	21920001	61	0	5
1A	21920001	21940001	37	0	5
1A	22060001	22080001	14	0	5
1A	22080001	22100001	14	0	5
1A	22100001	22120001	33	0	5
1A	22120001	22140001	13	0	5
1A	22140001	22160001	18	0	5
1A	22160001	22180001	28	0	5
1A	22180001	22200001	41	0	5
1A	22200001	22220001	10	0	5
1A	22240001	22260001	49	0	5
1A	22260001	22280001	57	0	5
1A	22280001	22300001	46	0	5
1A	22300001	22320001	14	0	5
1A	22320001	22340001	13	0	5
1A	22340001	22360001	39	0	5
1A	22360001	22380001	46	0	5
1A	22380001	22400001	63	0	5
1A	22400001	22420001	33	0	5
1A	22420001	22440001	22	0	5
1A	22520001	22540001	24	0	5
1A	22540001	22560001	30	0	5
1A	22580001	22600001	24	0	5
1A	22600001	22620001	22	0	5
1A	22700001	22720001	12	0	5
1A	22720001	22740001	29	0	5
1A	22740001	22760001	16	0	5
1A	22760001	22780001	15	0	5
1A	22820001	22840001	53	0	5
1A	22840001	22860001	34	0	5
1A	22880001	22900001	26	0	5
1A	22900001	22920001	23	0	5
1A	22940001	22960001	12	0	5
1A	23000001	23020001	14	0	5
1A	23020001	23040001	27	0	5
1A	23040001	23060001	72	0	5
1A	23060001	23080001	19	0	5
1A	23080001	23100001	63	0	5
1A	23120001	23140001	12	0	5
1A	23140001	23160001	15	0	5
1A	23160001	23180001	20	0	5
1A	23180001	23200001	21	0	5
1A	23200001	23220001	13	0	5
1A	23220001	23240001	39	0	5
1A	23240001	23260001	11	0	5
1A	23260001	23280001	18	0	5
1A	23280001	23300001	29	0	5
1A	23320001	23340001	17	0	5
1A	23340001	23360001	20	0	5
1A	23360001	23380001	26	0	5
1A	23380001	23400001	32	0	5
1A	23400001	23420001	13	0	5
1A	23420001	23440001	14	0	5
1A	23440001	23460001	58	0	5
1A	23460001	23480001	20	0	5
1A	23480001	23500001	45	0	5
1A	23520001	23540001	17	0	5
1A	23560001	23580001	15	0	5
1A	23580001	23600001	22	0	5
1A	23600001	23620001	28	0.178571	5
1A	23640001	23660001	21	0	5
1A	23660001	23680001	39	0	5
1A	23680001	23700001	20	0	5
1A	23700001	23720001	12	0	5
1A	23720001	23740001	21	0	5
1A	23740001	23760001	55	0	5
1A	23760001	23780001	69	0	5
1A	23780001	23800001	20	0	5
1A	23800001	23820001	23	0	5
1A	23840001	23860001	28	0	5
1A	23860001	23880001	49	0	5
1A	23880001	23900001	18	0	5
1A	23900001	23920001	43	0	5
1A	23920001	23940001	56	0	5
1A	23940001	23960001	19	0	5
1A	23960001	23980001	24	0	5
1A	24000001	24020001	37	0	5
1A	24040001	24060001	22	0	5
1A	24060001	24080001	42	0	5
1A	24080001	24100001	16	0	5
1A	24100001	24120001	33	0	5
1A	24120001	24140001	66	0	5
1A	24180001	24200001	14	0	5
1A	24220001	24240001	23	0	5
1A	24240001	24260001	41	0	5
1A	24280001	24300001	45	0	5
1A	24320001	24340001	13	0	5
1A	24340001	24360001	14	0	5
1A	24360001	24380001	93	0	5
1A	24380001	24400001	75	0	5
1A	24400001	24420001	111	0	5
1A	24420001	24440001	25	0	5
1A	24440001	24460001	34	0	5
1A	24460001	24480001	24	0	5
1A	24480001	24500001	50	0	5
1A	24500001	24520001	64	0	5
1A	24520001	24540001	58	0	5
1A	24540001	24560001	14	0	5
1A	24560001	24580001	13	0	5
1A	24580001	24600001	12	0	5
1A	24600001	24620001	10	0	5
1A	24640001	24660001	21	0	5
1A	24660001	24680001	13	0	5
1A	24680001	24700001	50	0	5
1A	24700001	24720001	42	0	5
1A	24720001	24740001	33	0	5
1A	24740001	24760001	82	0	5
1A	24800001	24820001	14	0	5
1A	24820001	24840001	94	0	5
1A	24840001	24860001	121	0	5
1A	24860001	24880001	30	0	5
1A	24880001	24900001	75	0	5
1A	24900001	24920001	120	0	5
1A	24920001	24940001	57	0	5
1A	24940001	24960001	48	0	5
1A	24960001	24980001	67	0	5
1A	24980001	25000001	18	0	5
1A	25000001	25020001	103	0	5
1A	25020001	25040001	12	0	5
1A	25060001	25080001	41	0	5
1A	25080001	25100001	34	0	5
1A	25100001	25120001	41	0	5
1A	25120001	25140001	19	0	5
1A	25140001	25160001	15	0	5
1A	25160001	25180001	12	0	5
1A	25180001	25200001	26	0	5
1A	25200001	25220001	15	0	5
1A	25220001	25240001	27	0	5
1A	25240001	25260001	13	0	5
1A	25280001	25300001	10	0	5
1A	25300001	25320001	11	0	5
1A	25360001	25380001	36	0	5
1A	25400001	25420001	79	0	5
1A	25440001	25460001	17	0	5
1A	25480001	25500001	14	0	5
1A	25640001	25660001	40	0	5
1A	25700001	25720001	27	0	5
1A	25980001	26000001	10	0	5
1A	26000001	26020001	10	0	5
1A	26040001	26060001	16	0	5
1A	26060001	26080001	16	0	5
1A	26120001	26140001	15	0	5
1A	26260001	26280001	32	0	5
1A	26300001	26320001	15	0	5
1A	26320001	26340001	11	0	5
1A	26420001	26440001	36	0	5
1A	26460001	26480001	13	0	5
1A	26480001	26500001	11	0	5
1A	26540001	26560001	29	0	5
1A	26560001	26580001	42	0	5
1A	26620001	26640001	19	1	1
1A	26660001	26680001	13	1	1
1A	26680001	26700001	20	0.8	5
1A	26700001	26720001	11	0.272727	5
1A	26720001	26740001	10	0	5
1A	26780001	26800001	17	0	5
1A	26800001	26820001	21	0	5
1A	26840001	26860001	20	0	5
1A	26860001	26880001	19	0	5
1A	26880001	26900001	10	0	5
1A	26900001	26920001	10	0	5
1A	26940001	26960001	17	0	5
1A	26980001	27000001	10	0	5
1A	27020001	27040001	14	0	5
1A	27060001	27080001	42	0	5
1A	27080001	27100001	17	0	5
1A	27100001	27120001	16	0	5
1A	27120001	27140001	18	0	5
1A	27180001	27200001	23	0	5
1A	27200001	27220001	79	0	5
1A	27220001	27240001	47	0	5
1A	27240001	27260001	24	0	5
1A	27260001	27280001	21	0	5
1A	27280001	27300001	19	0	5
1A	27520001	27540001	32	0	5
1A	27540001	27560001	52	0	5
1A	27560001	27580001	16	0	5
1A	27580001	27600001	14	0	5
1A	27600001	27620001	17	0	5
1A	27620001	27640001	32	0	5
1A	27640001	27660001	15	0	5
1A	28060001	28080001	29	0	5
1A	28080001	28100001	16	0.1875	5
1A	28100001	28120001	18	0.833333	5
1A	28160001	28180001	12	0	5
1A	28200001	28220001	11	0	5
1A	28220001	28240001	20	0	5
1A	28260001	28280001	17	0	5
1A	28280001	28300001	10	0	5
1A	28400001	28420001	35	0	5
1A	28420001	28440001	18	0	5
1A	28440001	28460001	54	0	5
1A	28460001	28480001	19	0	5
1A	28500001	28520001	15	0	5
1A	28520001	28540001	35	0	5
1A	28540001	28560001	15	0	5
1A	28580001	28600001	17	0	5
1A	28600001	28620001	19	0	5
1A	28620001	28640001	23	0	5
1A	28640001	28660001	19	0	5
1A	28660001	28680001	44	0	5
1A	28680001	28700001	85	0	5
1A	28700001	28720001	164	0	5
1A	28720001	28740001	26	0	5
1A	28740001	28760001	39	0	5
1A	28760001	28780001	14	0.857143	5
1A	28800001	28820001	35	0.4	5
1A	28840001	28860001	25	0	5
1A	28860001	28880001	37	0	5
1A	28880001	28900001	27	0	5
1A	28900001	28920001	16	0	5
1A	28920001	28940001	17	0	5
1A	28940001	28960001	15	0.666667	5
1A	28980001	29000001	13	0.230769	5
1A	29000001	29020001	10	0	5
1A	29020001	29040001	20	0.05	5
1A	29040001	29060001	15	0	5
1A	29060001	29080001	20	0	5
1A	29080001	29100001	11	0	5
1A	29140001	29160001	60	0	5
1A	29160001	29180001	12	0	5
1A	29180001	29200001	27	0	5
1A	29200001	29220001	16	0	5
1A	29220001	29240001	54	0	5
1A	29320001	29340001	15	0	5
1A	29340001	29360001	11	0	5
1A	29360001	29380001	22	0	5
1A	29380001	29400001	27	0	5
1A	29400001	29420001	21	0	5
1A	29440001	29460001	64	0	5
1A	29460001	29480001	126	0	5
1A	29500001	29520001	27	0	5
1A	29520001	29540001	20	0	5
1A	29540001	29560001	25	0	5
1A	29560001	29580001	66	0	5
1A	29580001	29600001	27	0	5
1A	29600001	29620001	39	0	5
1A	29620001	29640001	21	0	5
[truncated: 13,279 more rows]

## Sheet: S1.9
chromosome	bin_start	bin_end	n_variants	weighted_fst	mean_fst	trait
1B	13320001	13340000	19	0.34076	0.335728	altitude
1B	13340001	13360000	10	0.323084	0.320509	altitude
1B	13360001	13380000	7	0.371489	0.367655	altitude
1B	13380001	13400000	21	0.307717	0.302062	altitude
1B	13440001	13460000	2	0.365889	0.365622	altitude
1B	13460001	13480000	12	0.291763	0.290088	altitude
1B	13480001	13500000	8	0.379981	0.370667	altitude
1B	13500001	13520000	70	0.290423	0.244371	altitude
1B	13520001	13540000	25	0.344847	0.31327	altitude
1B	13540001	13560000	12	0.335648	0.308016	altitude
1B	32080001	32100000	10	0.282089	0.275457	altitude
1B	32100001	32120000	3	0.286342	0.281313	altitude
2B	3860001	3880000	23	0.31597	0.310764	altitude
2B	3900001	3920000	6	0.29386	0.28728	altitude
2B	12540001	12560000	2	0.304071	0.177431	altitude
2B	15000001	15020000	15	0.363338	0.310323	altitude
2B	15020001	15040000	26	0.347693	0.339265	altitude
2B	15040001	15060000	13	0.328326	0.307786	altitude
3A	6060001	6080000	16	0.287088	0.251026	altitude
3A	6080001	6100000	47	0.345364	0.33401	altitude
3B	30720001	30740000	2	0.298611	0.298354	altitude
4B	10900001	10920000	6	0.284513	0.281046	altitude
4B	15920001	15940000	1	0.381443	0.381443	altitude
5A	6020001	6040000	26	0.28961	0.282558	altitude
5A	6480001	6500000	21	0.297903	0.283618	altitude
5A	15080001	15100000	10	0.30344	0.301136	altitude
5A	15100001	15120000	30	0.303249	0.27437	altitude
5A	15120001	15140000	45	0.291053	0.259155	altitude
5A	15160001	15180000	1	0.434743	0.434743	altitude
5A	15240001	15260000	3	0.295766	0.292177	altitude
5A	15300001	15320000	8	0.307723	0.304143	altitude
5A	15540001	15560000	4	0.31368	0.16519	altitude
5A	15560001	15580000	13	0.388414	0.380751	altitude
5A	15580001	15600000	8	0.326023	0.247204	altitude
5A	15600001	15620000	14	0.306047	0.203568	altitude
5A	15620001	15640000	4	0.46751	0.457005	altitude
5A	15640001	15660000	28	0.344868	0.293075	altitude
5A	15660001	15680000	10	0.395989	0.392669	altitude
5A	15680001	15700000	14	0.341854	0.315667	altitude
5A	15700001	15720000	15	0.321515	0.316973	altitude
5A	15720001	15740000	15	0.394429	0.391392	altitude
5A	15740001	15760000	6	0.39102	0.378632	altitude
5A	15760001	15780000	4	0.368847	0.366379	altitude
5A	15780001	15800000	61	0.327932	0.251439	altitude
5A	15800001	15820000	3	0.399699	0.395637	altitude
5A	15820001	15840000	16	0.391584	0.355172	altitude
5A	15880001	15900000	25	0.291369	0.184801	altitude
5A	15900001	15920000	15	0.387437	0.383314	altitude
5A	15940001	15960000	10	0.352525	0.349184	altitude
5A	15960001	15980000	28	0.365615	0.31139	altitude
5A	15980001	16000000	26	0.348673	0.335436	altitude
5A	16020001	16040000	45	0.336876	0.310378	altitude
5A	16040001	16060000	18	0.385098	0.358266	altitude
5A	16060001	16080000	30	0.331295	0.280095	altitude
5A	16080001	16100000	47	0.350765	0.308334	altitude
5A	16100001	16120000	20	0.342465	0.317383	altitude
5A	16140001	16160000	9	0.43382	0.355286	altitude
5A	16160001	16180000	25	0.339305	0.309381	altitude
5A	16180001	16200000	10	0.389645	0.384101	altitude
5A	16200001	16220000	4	0.411023	0.411312	altitude
5A	16560001	16580000	4	0.315181	0.104961	altitude
5A	17040001	17060000	1	0.356495	0.356495	altitude
5A	17200001	17220000	2	0.416801	0.323425	altitude
5A	17260001	17280000	17	0.355536	0.165376	altitude
5A	17300001	17320000	4	0.39282	0.25316	altitude
5A	17320001	17340000	14	0.297128	0.152445	altitude
5A	17340001	17360000	3	0.283625	0.1879	altitude
5A	17360001	17380000	2	0.443684	0.269655	altitude
5A	17380001	17400000	5	0.438754	0.437774	altitude
5A	17440001	17460000	2	0.425438	0.425359	altitude
5A	17460001	17480000	2	0.427167	0.426541	altitude
5A	17480001	17500000	2	0.39912	0.301187	altitude
5A	23100001	23120000	25	0.314344	0.296118	altitude
5B	3280001	3300000	19	0.294171	0.291973	altitude
5B	3320001	3340000	10	0.358995	0.353985	altitude
6A	18140001	18160000	11	0.282149	0.269586	altitude
7A	11400001	11420000	39	0.379108	0.374904	altitude
7A	11420001	11440000	36	0.450232	0.445237	altitude
7A	11440001	11460000	34	0.435318	0.385597	altitude
7A	11460001	11480000	56	0.414103	0.313731	altitude
7A	11480001	11500000	16	0.379842	0.31202	altitude
7A	11500001	11520000	16	0.383553	0.36883	altitude
7A	11520001	11540000	17	0.392594	0.333804	altitude
7A	11540001	11560000	11	0.385047	0.273789	altitude
7A	11560001	11580000	4	0.422232	0.420972	altitude
7A	11580001	11600000	5	0.38229	0.381128	altitude
7A	11600001	11620000	2	0.366938	0.363994	altitude
7B	4260001	4280000	9	0.294809	0.290564	altitude
7B	7800001	7820000	11	0.287445	0.286096	altitude
7B	8020001	8040000	21	0.293882	0.292229	altitude
7B	8040001	8060000	25	0.363888	0.33576	altitude
7B	8060001	8080000	11	0.313999	0.294426	altitude
8A	16400001	16420000	12	0.290572	0.287598	altitude
9B	18580001	18600000	1	0.407141	0.407141	altitude
10A	18220001	18240000	43	0.248122	0.239694	bio1
1A	18060001	18080000	4	0.254858	0.252682	bio1
1A	37480001	37500000	2	0.258395	0.178646	bio1
1B	24220001	24240000	3	0.288806	0.287074	bio1
1B	30960001	30980000	26	0.254415	0.246864	bio1
1B	30980001	31000000	5	0.26489	0.252924	bio1
1B	31000001	31020000	4	0.34246	0.344087	bio1
1B	31020001	31040000	10	0.341695	0.34185	bio1
1B	31040001	31060000	6	0.347287	0.346046	bio1
1B	31060001	31080000	16	0.338988	0.33723	bio1
1B	31080001	31100000	1	0.388889	0.388889	bio1
1B	31100001	31120000	4	0.356199	0.350494	bio1
1B	31120001	31140000	7	0.289926	0.270269	bio1
1B	31140001	31160000	5	0.324058	0.329895	bio1
1B	31160001	31180000	5	0.301861	0.299993	bio1
2B	6700001	6720000	1	0.366472	0.366472	bio1
2B	14080001	14100000	13	0.248328	0.236262	bio1
3A	5600001	5620000	9	0.353098	0.294119	bio1
3A	5620001	5640000	21	0.335724	0.27038	bio1
3A	13520001	13540000	25	0.347245	0.332818	bio1
3B	1140001	1160000	1	0.352941	0.352941	bio1
3B	1160001	1180000	1	0.249158	0.249158	bio1
3B	1180001	1200000	30	0.256809	0.242761	bio1
3B	1200001	1220000	15	0.290529	0.269178	bio1
3B	1220001	1240000	5	0.255561	0.253014	bio1
3B	6900001	6920000	17	0.260442	0.248285	bio1
3B	6940001	6960000	15	0.285383	0.253569	bio1
4A	5160001	5180000	48	0.245182	0.239408	bio1
4A	20840001	20860000	1	0.261862	0.261862	bio1
4A	23000001	23020000	1	0.274608	0.274608	bio1
4B	15920001	15940000	1	0.286449	0.286449	bio1
4B	20800001	20820000	11	0.248831	0.232458	bio1
4B	20820001	20840000	11	0.261035	0.167902	bio1
5A	15000001	15020000	7	0.25947	0.202556	bio1
5A	15020001	15040000	5	0.31059	0.307006	bio1
5A	15040001	15060000	15	0.302965	0.283097	bio1
5A	15060001	15080000	11	0.410536	0.348182	bio1
5A	15080001	15100000	10	0.430727	0.430067	bio1
5A	15100001	15120000	30	0.437266	0.383057	bio1
5A	15120001	15140000	44	0.427693	0.385747	bio1
5A	15160001	15180000	1	0.366472	0.366472	bio1
5A	15260001	15280000	3	0.258803	0.256677	bio1
5A	15300001	15320000	8	0.24171	0.226502	bio1
5A	15620001	15640000	4	0.258217	0.252032	bio1
5A	16160001	16180000	25	0.251575	0.231111	bio1
5A	16180001	16200000	10	0.302075	0.299382	bio1
5A	16200001	16220000	4	0.343475	0.338657	bio1
5A	17360001	17380000	2	0.298938	0.206607	bio1
5A	17380001	17400000	5	0.273493	0.272313	bio1
5A	17460001	17480000	2	0.281722	0.281514	bio1
5A	23080001	23100000	8	0.288916	0.287104	bio1
5A	23100001	23120000	25	0.329226	0.309781	bio1
5A	23120001	23140000	29	0.303923	0.294804	bio1
5A	23160001	23180000	33	0.277515	0.230714	bio1
5A	23380001	23400000	39	0.240113	0.202232	bio1
5B	3360001	3380000	10	0.246581	0.20222	bio1
5B	3380001	3400000	21	0.310947	0.279176	bio1
5B	4000001	4020000	9	0.293454	0.279005	bio1
5B	4060001	4080000	33	0.287822	0.238746	bio1
5B	4080001	4100000	43	0.277948	0.243152	bio1
5B	4100001	4120000	18	0.25087	0.1678	bio1
5B	4140001	4160000	27	0.238589	0.198627	bio1
5B	4160001	4180000	24	0.251377	0.241702	bio1
5B	4880001	4900000	2	0.374123	0.226884	bio1
5B	17300001	17320000	1	0.303148	0.303148	bio1
6B	2940001	2960000	16	0.283708	0.274665	bio1
6B	2960001	2980000	11	0.248927	0.234491	bio1
6B	2980001	3000000	18	0.249117	0.217162	bio1
7A	11420001	11440000	36	0.243661	0.24069	bio1
7A	14440001	14460000	10	0.300084	0.299494	bio1
7A	14460001	14480000	19	0.277236	0.24989	bio1
7A	14480001	14500000	17	0.306399	0.298292	bio1
8B	10440001	10460000	29	0.261058	0.24511	bio1
8B	18600001	18620000	3	0.269542	0.268411	bio1
9A	7200001	7220000	35	0.248631	0.240787	bio1
9A	7240001	7260000	7	0.344382	0.339916	bio1
9A	7260001	7280000	44	0.315718	0.308475	bio1
9A	7280001	7300000	37	0.330601	0.322708	bio1
9A	7300001	7320000	42	0.326921	0.315534	bio1
9A	7320001	7340000	98	0.287708	0.258499	bio1
9A	7340001	7360000	7	0.313288	0.312989	bio1
9A	7360001	7380000	6	0.313522	0.310631	bio1
9A	7400001	7420000	14	0.316424	0.307532	bio1
9A	7440001	7460000	21	0.295393	0.275564	bio1
9B	1220001	1240000	91	0.274223	0.234155	bio1
9B	9460001	9480000	1	0.270609	0.270609	bio1
9B	15780001	15800000	1	0.492608	0.492608	bio1
9B	15880001	15900000	1	0.321668	0.321668	bio1
10A	6340001	6360000	4	0.262025	0.257552	bio7
10A	6360001	6380000	81	0.215803	0.193823	bio7
10A	6380001	6400000	88	0.235402	0.209454	bio7
10A	6400001	6420000	64	0.210188	0.195567	bio7
10A	6420001	6440000	46	0.215191	0.197641	bio7
10B	1140001	1160000	38	0.221208	0.190702	bio7
10B	19520001	19540000	9	0.207486	0.207554	bio7
10B	19540001	19560000	20	0.233572	0.23494	bio7
1A	2820001	2840000	2	0.198073	0.108176	bio7
1A	9440001	9460000	4	0.203693	0.133066	bio7
1A	16860001	16880000	5	0.205639	0.200166	bio7
1B	2440001	2460000	26	0.225258	0.220684	bio7
1B	14080001	14100000	8	0.229455	0.201852	bio7
1B	14100001	14120000	26	0.221847	0.191927	bio7
1B	14120001	14140000	9	0.23033	0.216352	bio7
1B	24060001	24080000	6	0.25457	0.252867	bio7
2A	1700001	1720000	40	0.210524	0.199675	bio7
2A	4300001	4320000	27	0.236589	0.217484	bio7
2A	4320001	4340000	7	0.278177	0.26514	bio7
2A	7020001	7040000	23	0.191309	0.17638	bio7
2A	8200001	8220000	1	0.208749	0.208749	bio7
2A	10860001	10880000	1	0.220419	0.220419	bio7
2B	3440001	3460000	10	0.200133	0.201914	bio7
2B	18620001	18640000	2	0.327753	0.325179	bio7
2B	23500001	23520000	27	0.33121	0.292166	bio7
2B	23540001	23560000	17	0.216001	0.199289	bio7
2B	30460001	30480000	4	0.274807	0.112592	bio7
3A	3280001	3300000	13	0.23014	0.193881	bio7
3A	3300001	3320000	27	0.242976	0.207652	bio7
3A	20320001	20340000	36	0.23763	0.235244	bio7
3A	20340001	20360000	47	0.199926	0.18084	bio7
3A	23580001	23600000	12	0.252214	0.180048	bio7
3A	23600001	23620000	38	0.206924	0.196465	bio7
3A	23780001	23800000	48	0.231816	0.202417	bio7
3A	24780001	24800000	16	0.242708	0.216164	bio7
3A	24800001	24820000	22	0.226004	0.22399	bio7
3A	24840001	24860000	9	0.234224	0.230748	bio7
3A	31220001	31240000	11	0.236295	0.199072	bio7
3A	31260001	31280000	8	0.308036	0.271229	bio7
4A	5800001	5820000	14	0.229779	0.161285	bio7
4A	5820001	5840000	19	0.233109	0.212684	bio7
4A	5840001	5860000	24	0.23742	0.21996	bio7
4A	5860001	5880000	22	0.1974	0.162264	bio7
4A	6600001	6620000	11	0.193245	0.19231	bio7
4A	11620001	11640000	1	0.222875	0.222875	bio7
4A	24700001	24720000	15	0.253666	0.243122	bio7
4A	24720001	24740000	2	0.358054	0.352686	bio7
4A	29440001	29460000	7	0.202966	0.182127	bio7
4B	12560001	12580000	8	0.203494	0.161639	bio7
4B	12600001	12620000	11	0.195582	0.115103	bio7
4B	12680001	12700000	5	0.230013	0.223778	bio7
4B	12860001	12880000	10	0.236055	0.244104	bio7
4B	25160001	25180000	1	0.272468	0.272468	bio7
5A	2100001	2120000	1	0.22214	0.22214	bio7
5A	2460001	2480000	9	0.202523	0.16286	bio7
5A	6060001	6080000	25	0.20496	0.200514	bio7
6A	680001	700000	3	0.206171	0.143407	bio7
6B	16640001	16660000	79	0.210419	0.116172	bio7
7A	3280001	3300000	12	0.234338	0.168811	bio7
7A	3300001	3320000	10	0.240178	0.21656	bio7
7A	3320001	3340000	29	0.306626	0.287058	bio7
7A	3340001	3360000	17	0.257955	0.256237	bio7
7A	3360001	3380000	22	0.233136	0.222349	bio7
7B	3840001	3860000	3	0.191184	0.150076	bio7
7B	5740001	5760000	21	0.191383	0.159361	bio7
7B	5800001	5820000	43	0.201923	0.19692	bio7
8A	4140001	4160000	86	0.193591	0.1523	bio7
8A	4540001	4560000	3	0.199857	0.198833	bio7
8A	18680001	18700000	45	0.190266	0.171043	bio7
8A	18700001	18720000	1	0.220583	0.220583	bio7
8A	21420001	21440000	15	0.199745	0.201107	bio7
9A	840001	860000	66	0.205986	0.130209	bio7
9A	860001	880000	19	0.19083	0.106347	bio7
9A	880001	900000	7	0.261428	0.235945	bio7
9A	17760001	17780000	91	0.194527	0.183494	bio7
9A	22820001	22840000	6	0.285137	0.0740757	bio7
1A	38140001	38160000	3	0.276552	0.187646	bio13
1B	900001	920000	2	0.270226	0.185644	bio13
1B	31980001	32000000	9	0.258081	0.245992	bio13
1B	32080001	32100000	10	0.258868	0.246835	bio13
2A	23020001	23040000	8	0.288448	0.271716	bio13
2B	3800001	3820000	6	0.316994	0.316521	bio13
2B	3820001	3840000	11	0.382398	0.379839	bio13
2B	3840001	3860000	13	0.340503	0.332589	bio13
2B	3860001	3880000	23	0.449838	0.443404	bio13
2B	3900001	3920000	6	0.349757	0.346587	bio13
2B	3920001	3940000	5	0.279407	0.176879	bio13
2B	6340001	6360000	28	0.248962	0.219743	bio13
2B	6700001	6720000	1	0.29547	0.29547	bio13
2B	12520001	12540000	1	0.263158	0.263158	bio13
2B	23500001	23520000	27	0.294686	0.257243	bio13
2B	23520001	23540000	13	0.246634	0.208662	bio13
2B	23540001	23560000	17	0.254712	0.245376	bio13
2B	23560001	23580000	25	0.252018	0.243477	bio13
2B	23580001	23600000	10	0.247614	0.246341	bio13
2B	23660001	23680000	33	0.290453	0.283823	bio13
2B	30060001	30080000	14	0.321477	0.319161	bio13
3A	19120001	19140000	15	0.262409	0.26017	bio13
3A	19180001	19200000	6	0.255297	0.252873	bio13
3A	19220001	19240000	2	0.277809	0.275937	bio13
3A	19240001	19260000	1	0.360678	0.360678	bio13
3A	19260001	19280000	18	0.381915	0.353855	bio13
3A	27080001	27100000	1	0.28299	0.28299	bio13
3A	31220001	31240000	11	0.33896	0.301977	bio13
3B	5340001	5360000	7	0.340871	0.339717	bio13
3B	22500001	22520000	20	0.250065	0.235463	bio13
3B	32020001	32040000	11	0.284118	0.281337	bio13
4A	11240001	11260000	11	0.287646	0.272565	bio13
4A	11260001	11280000	11	0.400304	0.370458	bio13
4A	11280001	11300000	3	0.373797	0.361918	bio13
4A	11300001	11320000	1	0.346418	0.346418	bio13
4A	11320001	11340000	1	0.345944	0.345944	bio13
4A	11340001	11360000	51	0.290605	0.268079	bio13
4A	11360001	11380000	18	0.306795	0.279917	bio13
4A	20840001	20860000	1	0.377934	0.377934	bio13
4A	26680001	26700000	18	0.331591	0.309487	bio13
4A	26700001	26720000	12	0.2617	0.236924	bio13
4A	27700001	27720000	92	0.250936	0.125369	bio13
4A	27720001	27740000	7	0.4155	0.41284	bio13
4A	27740001	27760000	3	0.260018	0.256138	bio13
4A	27760001	27780000	17	0.358191	0.317532	bio13
4A	27780001	27800000	8	0.320313	0.318457	bio13
4A	27800001	27820000	55	0.274518	0.240305	bio13
4B	2200001	2220000	11	0.257002	0.253168	bio13
4B	2280001	2300000	8	0.297055	0.295935	bio13
4B	6800001	6820000	2	0.344602	0.238702	bio13
4B	6960001	6980000	1	0.320538	0.320538	bio13
4B	13340001	13360000	120	0.260332	0.251012	bio13
4B	13580001	13600000	56	0.264454	0.261598	bio13
4B	13600001	13620000	69	0.303114	0.296105	bio13
4B	13620001	13640000	8	0.279375	0.277319	bio13
4B	13640001	13660000	12	0.261233	0.25605	bio13
4B	13660001	13680000	22	0.251978	0.232375	bio13
4B	13680001	13700000	18	0.25665	0.24128	bio13
4B	13720001	13740000	65	0.247499	0.169742	bio13
4B	13760001	13780000	4	0.437503	0.437117	bio13
4B	13860001	13880000	2	0.422657	0.415771	bio13
4B	13880001	13900000	30	0.390535	0.234643	bio13
4B	13900001	13920000	72	0.432089	0.428047	bio13
4B	13920001	13940000	27	0.38095	0.322679	bio13
4B	14000001	14020000	14	0.26959	0.255715	bio13
5A	5820001	5840000	14	0.253359	0.248672	bio13
5A	6060001	6080000	25	0.290333	0.288	bio13
5A	6080001	6100000	11	0.289704	0.285777	bio13
5A	6460001	6480000	18	0.308758	0.305554	bio13
5A	6480001	6500000	21	0.343503	0.32748	bio13
5A	7280001	7300000	15	0.268556	0.218436	bio13
5B	3980001	4000000	12	0.313588	0.286179	bio13
5B	4000001	4020000	9	0.344791	0.334327	bio13
5B	4060001	4080000	33	0.313147	0.262606	bio13
5B	4080001	4100000	43	0.29559	0.254404	bio13
5B	4100001	4120000	18	0.271743	0.176975	bio13
5B	4120001	4140000	22	0.286175	0.234516	bio13
5B	4140001	4160000	27	0.246299	0.226707	bio13
5B	4160001	4180000	24	0.336685	0.31882	bio13
5B	4180001	4200000	5	0.35006	0.25796	bio13
7A	11660001	11680000	28	0.271914	0.26853	bio13
8B	7700001	7720000	1	0.265152	0.265152	bio13
8B	10400001	10420000	4	0.292435	0.292593	bio13
8B	10420001	10440000	52	0.306418	0.293501	bio13
8B	10440001	10460000	29	0.340407	0.325031	bio13
8B	10460001	10480000	40	0.321883	0.285315	bio13
8B	10480001	10500000	23	0.346637	0.320342	bio13
8B	10500001	10520000	31	0.324596	0.3178	bio13
8B	10520001	10540000	20	0.341496	0.333913	bio13
8B	10540001	10560000	16	0.293413	0.270858	bio13
8B	10560001	10580000	1	0.259917	0.259917	bio13
8B	10580001	10600000	27	0.299311	0.279066	bio13
8B	10600001	10620000	74	0.3005	0.257663	bio13
8B	10620001	10640000	14	0.321665	0.316529	bio13
9A	880001	900000	7	0.254105	0.217903	bio13
9A	13980001	14000000	32	0.251117	0.241776	bio13
9B	18420001	18440000	3	0.305649	0.20457	bio13
9B	18580001	18600000	1	0.307562	0.307562	bio13
9B	18680001	18700000	1	0.247563	0.247563	bio13
9B	20720001	20740000	10	0.3085	0.308504	bio13
10A	2020001	2040000	6	0.171144	0.143673	bio14
10A	16660001	16680000	16	0.257593	0.236856	bio14
10A	16680001	16700000	48	0.19859	0.149777	bio14
10A	16700001	16720000	10	0.258993	0.237306	bio14
10A	16720001	16740000	8	0.308983	0.306837	bio14
10A	16740001	16760000	26	0.30209	0.295817	bio14
10A	16760001	16780000	29	0.295843	0.247651	bio14
10A	16780001	16800000	24	0.290891	0.255248	bio14
10A	16800001	16820000	10	0.291985	0.266576	bio14
10A	16820001	16840000	1	0.277196	0.277196	bio14
10A	16900001	16920000	2	0.292386	0.272053	bio14
10A	16920001	16940000	5	0.182581	0.181392	bio14
10A	20840001	20860000	13	0.197978	0.182727	bio14
10B	4360001	4380000	11	0.17987	0.145094	bio14
10B	4400001	4420000	3	0.170626	0.163651	bio14
10B	4420001	4440000	5	0.181113	0.143807	bio14
10B	4440001	4460000	21	0.210018	0.161396	bio14
10B	10020001	10040000	5	0.221549	0.193634	bio14
1A	820001	840000	27	0.185251	0.17544	bio14
1A	19300001	19320000	3	0.176677	0.17371	bio14
1A	19320001	19340000	1	0.229437	0.229437	bio14
1A	37060001	37080000	34	0.169364	0.154031	bio14
1A	37080001	37100000	9	0.20008	0.142342	bio14
1A	37160001	37180000	15	0.175064	0.132469	bio14
1B	1040001	1060000	17	0.204219	0.171112	bio14
1B	29280001	29300000	12	0.223585	0.218566	bio14
1B	29300001	29320000	14	0.167957	0.121511	bio14
1B	32800001	32820000	1	0.171252	0.171252	bio14
1B	33360001	33380000	13	0.208168	0.203713	bio14
1B	33400001	33420000	30	0.184387	0.167112	bio14
1B	35260001	35280000	23	0.188986	0.194725	bio14
1B	35280001	35300000	20	0.167077	0.163619	bio14
1B	35300001	35320000	9	0.293635	0.292674	bio14
1B	35320001	35340000	10	0.194402	0.151325	bio14
2A	4980001	5000000	1	0.184615	0.184615	bio14
2A	7620001	7640000	1	0.23875	0.23875	bio14
2A	12680001	12700000	1	0.172164	0.172164	bio14
2B	9560001	9580000	1	0.173913	0.173913	bio14
2B	10000001	10020000	2	0.216587	0.216523	bio14
2B	12700001	12720000	2	0.169871	0.0798684	bio14
2B	23500001	23520000	27	0.170315	0.150326	bio14
2B	30560001	30580000	1	0.174529	0.174529	bio14
4A	1480001	1500000	16	0.185251	0.179314	bio14
4A	1500001	1520000	20	0.180878	0.12155	bio14
4A	6540001	6560000	8	0.203445	0.191436	bio14
4A	6960001	6980000	10	0.167678	0.151806	bio14
4A	22720001	22740000	1	0.168242	0.168242	bio14
4B	4400001	4420000	2	0.168535	0.109619	bio14
4B	6620001	6640000	11	0.175956	0.174894	bio14
4B	9260001	9280000	1	0.206926	0.206926	bio14
4B	13440001	13460000	2	0.176564	0.0955067	bio14
4B	13620001	13640000	8	0.277146	0.276425	bio14
4B	13640001	13660000	12	0.185377	0.182652	bio14
4B	13660001	13680000	22	0.193435	0.178456	bio14
4B	13680001	13700000	18	0.194085	0.183238	bio14
4B	13700001	13720000	167	0.185367	0.166821	bio14
4B	13740001	13760000	9	0.215496	0.185539	bio14
4B	13760001	13780000	4	0.409492	0.393281	bio14
4B	13900001	13920000	72	0.172886	0.17092	bio14
4B	13960001	13980000	10	0.236302	0.218542	bio14
4B	14060001	14080000	43	0.187129	0.179815	bio14
4B	14080001	14100000	6	0.214286	0.20869	bio14
4B	14160001	14180000	24	0.173342	0.169657	bio14
4B	14220001	14240000	11	0.170974	0.168305	bio14
4B	16640001	16660000	1	0.172246	0.172246	bio14
4B	16680001	16700000	1	0.19585	0.19585	bio14
6A	1040001	1060000	55	0.167865	0.163966	bio14
6A	18420001	18440000	1	0.264277	0.264277	bio14
7B	19000001	19020000	2	0.30602	0.157779	bio14
8A	17060001	17080000	6	0.185475	0.168136	bio14
8A	17120001	17140000	1	0.178444	0.178444	bio14
8A	19720001	19740000	1	0.191485	0.191485	bio14
8B	16260001	16280000	31	0.200676	0.183271	bio14
9A	16980001	17000000	21	0.179501	0.123694	bio14
9A	17180001	17200000	1	0.302915	0.302915	bio14
9A	20720001	20740000	2	0.18894	0.190312	bio14
9B	2220001	2240000	5	0.184332	0.185634	bio14
9B	2240001	2260000	12	0.195662	0.163488	bio14
9B	8860001	8880000	2	0.188219	0.106698	bio14
10A	8220001	8240000	2	0.367034	0.366855	bio18
1A	12540001	12560000	1	0.334593	0.334593	bio18
1A	12560001	12580000	24	0.296499	0.284418	bio18
1A	18860001	18880000	17	0.349083	0.341675	bio18
1A	18880001	18900000	28	0.377292	0.340838	bio18
1A	18900001	18920000	31	0.385156	0.263917	bio18
1A	18920001	18940000	30	0.362949	0.210939	bio18
1A	18960001	18980000	35	0.511876	0.505183	bio18
1A	18980001	19000000	30	0.474801	0.434384	bio18
1A	19000001	19020000	6	0.396248	0.296654	bio18
1A	19020001	19040000	13	0.454158	0.440247	bio18
1A	19040001	19060000	18	0.473682	0.463663	bio18
1A	19060001	19080000	1	0.51713	0.51713	bio18
1A	19080001	19100000	9	0.523487	0.51592	bio18
1A	19100001	19120000	7	0.514513	0.513095	bio18
1A	19120001	19140000	1	0.536471	0.536471	bio18
1A	19140001	19160000	9	0.487677	0.486408	bio18
1B	400001	420000	13	0.273908	0.270173	bio18
1B	1400001	1420000	4	0.292183	0.291936	bio18
1B	1420001	1440000	18	0.32077	0.299841	bio18
1B	1440001	1460000	7	0.327677	0.322632	bio18
1B	1460001	1480000	15	0.297177	0.292618	bio18
1B	13840001	13860000	27	0.252157	0.249141	bio18
1B	26060001	26080000	2	0.267121	0.262657	bio18
2A	5180001	5200000	33	0.283186	0.277512	bio18
2A	5200001	5220000	13	0.292555	0.288626	bio18
2A	5220001	5240000	5	0.271655	0.269466	bio18
2A	5280001	5300000	42	0.275961	0.272745	bio18
2A	5300001	5320000	2	0.324672	0.183274	bio18
2A	5320001	5340000	31	0.276916	0.265803	bio18
2A	5340001	5360000	4	0.283871	0.247664	bio18
2A	5360001	5380000	7	0.317156	0.309993	bio18
2B	4600001	4620000	1	0.312338	0.312338	bio18
2B	29120001	29140000	2	0.374659	0.247481	bio18
2B	29240001	29260000	2	0.268072	0.267984	bio18
3A	2820001	2840000	20	0.254086	0.227107	bio18
3A	5600001	5620000	10	0.387733	0.307008	bio18
3A	5620001	5640000	21	0.394345	0.296439	bio18
3A	5640001	5660000	15	0.388621	0.270382	bio18
3A	5700001	5720000	39	0.320209	0.278449	bio18
3A	5720001	5740000	9	0.262653	0.218463	bio18
3A	5740001	5760000	66	0.250322	0.223702	bio18
3A	5760001	5780000	12	0.287257	0.253208	bio18
3A	5880001	5900000	3	0.265478	0.263965	bio18
3A	5900001	5920000	29	0.260231	0.243391	bio18
3A	7260001	7280000	14	0.292942	0.267255	bio18
3A	25900001	25920000	1	0.275805	0.275805	bio18
3A	34620001	34640000	1	0.24949	0.24949	bio18
3B	580001	600000	1	0.300078	0.300078	bio18
3B	3840001	3860000	10	0.310815	0.212157	bio18
3B	6560001	6580000	1	0.275684	0.275684	bio18
3B	9960001	9980000	12	0.272286	0.206883	bio18
4A	2080001	2100000	1	0.252503	0.252503	bio18
4A	5160001	5180000	48	0.308261	0.299406	bio18
4A	21140001	21160000	1	0.270673	0.270673	bio18
4A	27720001	27740000	7	0.363795	0.361549	bio18
4A	27740001	27760000	3	0.332539	0.324792	bio18
4A	29260001	29280000	1	0.314705	0.314705	bio18
4B	440001	460000	1	0.249777	0.249777	bio18
4B	3380001	3400000	2	0.3041	0.291892	bio18
4B	6140001	6160000	4	0.326296	0.320156	bio18
4B	6720001	6740000	2	0.324797	0.257865	bio18
4B	13760001	13780000	4	0.256237	0.244032	bio18
4B	28980001	29000000	1	0.292256	0.292256	bio18
5A	8860001	8880000	1	0.260642	0.260642	bio18
5A	9900001	9920000	33	0.254095	0.233425	bio18
5A	9920001	9940000	5	0.264865	0.2633	bio18
5A	9940001	9960000	31	0.29309	0.286278	bio18
5A	9960001	9980000	18	0.340557	0.336037	bio18
5A	9980001	10000000	38	0.279963	0.278038	bio18
5A	10000001	10020000	146	0.284104	0.274971	bio18
5A	10020001	10040000	48	0.290588	0.281157	bio18
5A	10040001	10060000	17	0.304547	0.300928	bio18
5A	10060001	10080000	65	0.258317	0.237469	bio18
5A	10080001	10100000	8	0.321598	0.262952	bio18
5A	10100001	10120000	14	0.281286	0.276834	bio18
5A	11520001	11540000	3	0.312908	0.312255	bio18
5A	16640001	16660000	1	0.278925	0.278925	bio18
5A	20140001	20160000	26	0.318748	0.298198	bio18
5A	20160001	20180000	52	0.319786	0.293544	bio18
5A	20180001	20200000	17	0.30776	0.291851	bio18
5A	20200001	20220000	5	0.345784	0.339984	bio18
5A	20220001	20240000	17	0.311037	0.297571	bio18
5A	20240001	20260000	82	0.30555	0.299435	bio18
5A	20260001	20280000	34	0.296287	0.29172	bio18
5A	25460001	25480000	4	0.261707	0.228436	bio18
6A	3120001	3140000	8	0.260883	0.250836	bio18
6A	3680001	3700000	9	0.268649	0.266138	bio18
6A	3740001	3760000	4	0.251208	0.249076	bio18
7A	10320001	10340000	18	0.267666	0.264428	bio18
7A	11720001	11740000	10	0.281842	0.279165	bio18
7A	11740001	11760000	22	0.337006	0.332546	bio18
7A	11760001	11780000	26	0.312	0.29901	bio18
7A	12360001	12380000	1	0.281928	0.281928	bio18
7A	14260001	14280000	14	0.267884	0.226749	bio18
7A	14280001	14300000	17	0.29059	0.278808	bio18
7A	25340001	25360000	1	0.256568	0.256568	bio18
7B	5320001	5340000	23	0.301658	0.255912	bio18
8A	22480001	22500000	50	0.291726	0.144673	bio18
8A	22520001	22540000	25	0.253116	0.110268	bio18
8A	22540001	22560000	77	0.352114	0.275549	bio18
8B	11040001	11060000	25	0.251776	0.234422	bio18
8B	16600001	16620000	10	0.312213	0.308031	bio18
8B	16620001	16640000	9	0.301275	0.295291	bio18
8B	18500001	18520000	5	0.249384	0.170695	bio18
8B	18580001	18600000	3	0.268063	0.187773	bio18
8B	18600001	18620000	3	0.309048	0.303292	bio18
9A	3840001	3860000	57	0.263631	0.25972	bio18
9B	18920001	18940000	7	0.267562	0.228486	bio18
9B	19040001	19060000	15	0.287749	0.279004	bio18
9B	19060001	19080000	26	0.278643	0.270824	bio18
9B	21660001	21680000	2	0.311837	0.188756	bio18
10B	4700001	4720000	14	0.180071	0.16333	bio19
10B	11580001	11600000	1	0.200692	0.200692	bio19
1A	3120001	3140000	13	0.201932	0.199207	bio19
1A	10280001	10300000	1	0.247379	0.247379	bio19
1B	1760001	1780000	22	0.187419	0.174378	bio19
1B	1780001	1800000	29	0.206115	0.174701	bio19
1B	4100001	4120000	1	0.184085	0.184085	bio19
1B	5000001	5020000	4	0.196472	0.138924	bio19
1B	9020001	9040000	34	0.18126	0.150552	bio19
1B	9060001	9080000	23	0.199578	0.168552	bio19
1B	9820001	9840000	38	0.185862	0.17796	bio19
1B	14000001	14020000	6	0.182783	0.180375	bio19
1B	33120001	33140000	74	0.211415	0.20809	bio19
1B	33140001	33160000	86	0.191967	0.162468	bio19
2A	30260001	30280000	4	0.190522	0.182321	bio19
2B	800001	820000	1	0.227517	0.227517	bio19
2B	26660001	26680000	6	0.181831	0.178276	bio19
3A	4740001	4760000	77	0.214057	0.167686	bio19
3A	4760001	4780000	93	0.23928	0.180977	bio19
3A	4780001	4800000	11	0.213922	0.166754	bio19
3A	4820001	4840000	2	0.221839	0.221821	bio19
3A	4980001	5000000	85	0.200671	0.187517	bio19
3A	18180001	18200000	10	0.242593	0.218077	bio19
3A	19360001	19380000	38	0.189888	0.153806	bio19
3A	19380001	19400000	26	0.181275	0.157914	bio19
3A	32440001	32460000	20	0.198498	0.186059	bio19
3B	20960001	20980000	10	0.191835	0.144716	bio19
3B	20980001	21000000	41	0.233529	0.218592	bio19
3B	26680001	26700000	5	0.179513	0.0567145	bio19
4A	1740001	1760000	8	0.215402	0.20373	bio19
4A	5160001	5180000	48	0.192486	0.189262	bio19
4A	30260001	30280000	1	0.213774	0.213774	bio19
4B	1700001	1720000	21	0.212771	0.113239	bio19
4B	24840001	24860000	15	0.255045	0.251269	bio19
4B	24860001	24880000	47	0.195942	0.185904	bio19
5A	1500001	1520000	5	0.217717	0.184569	bio19
5A	24120001	24140000	2	0.428126	0.428387	bio19
5B	1900001	1920000	14	0.178635	0.118836	bio19
5B	21300001	21320000	14	0.201619	0.201467	bio19
6B	280001	300000	1	0.328293	0.328293	bio19
7A	3060001	3080000	12	0.191905	0.170316	bio19
7B	7740001	7760000	7	0.208494	0.183605	bio19
7B	7780001	7800000	8	0.287134	0.231237	bio19
7B	7800001	7820000	11	0.275312	0.273708	bio19
7B	7820001	7840000	45	0.313355	0.298687	bio19
7B	7840001	7860000	28	0.229789	0.203305	bio19
8A	5160001	5180000	15	0.290161	0.28934	bio19
8A	5180001	5200000	39	0.199982	0.191729	bio19
8A	5200001	5220000	48	0.189714	0.173741	bio19
8A	16640001	16660000	11	0.195578	0.192093	bio19
8A	16660001	16680000	32	0.178387	0.128851	bio19
8A	16680001	16700000	28	0.230562	0.229064	bio19
8A	16700001	16720000	6	0.204211	0.183734	bio19
8A	16740001	16760000	9	0.20117	0.200588	bio19
8A	16760001	16780000	80	0.209276	0.195766	bio19
8A	16780001	16800000	46	0.212464	0.206942	bio19
8A	16800001	16820000	108	0.202459	0.191627	bio19
8A	16820001	16840000	10	0.207107	0.207211	bio19
8A	16840001	16860000	14	0.218916	0.214674	bio19
8A	16860001	16880000	12	0.222509	0.209015	bio19
8A	16880001	16900000	22	0.183391	0.175306	bio19
8A	16900001	16920000	60	0.198658	0.172058	bio19
8A	16920001	16940000	68	0.199738	0.179843	bio19
8A	16940001	16960000	2	0.196567	0.1956	bio19
8A	16960001	16980000	13	0.186461	0.161616	bio19
8A	16980001	17000000	11	0.237063	0.235183	bio19
8A	18700001	18720000	1	0.182069	0.182069	bio19
8B	4460001	4480000	29	0.17964	0.166005	bio19
8B	4480001	4500000	9	0.197673	0.18038	bio19
8B	20140001	20160000	4	0.199212	0.197879	bio19
9A	1380001	1400000	12	0.178444	0.177478	bio19
9B	1180001	1200000	16	0.183297	0.162579	bio19
9B	9200001	9220000	3	0.188033	0.142365	bio19

## Sheet: S1.10
geneID	ID	Description	GeneRatio	BgRatio	pvalue	p.adjust	Count	environment
Et_10A_000108	GO:2000123	positive regulation of stomatal complex development	1/1	10/66225	0.000151	0.001359	1	bio18
Et_10A_000109	GO:0009785	blue light signaling pathway	1/1	62/66225	0.000936202	0.00366428	1	bio18
Et_10A_000109	GO:0071483	cellular response to blue light	1/1	71/66225	0.0010721	0.00366428	1	bio18
Et_10A_000109	GO:0030522	intracellular receptor signaling pathway	1/1	104/66225	0.0015704	0.00366428	1	bio18
Et_10A_000109	GO:0009739	response to gibberellin	1/1	534/66225	0.00806342	0.00806342	1	bio18
Et_10A_001966	GO:0010271	regulation of chlorophyll catabolic process	1/1	21/66225	0.000317101	0.00493268	1	bio7
Et_10A_001966	GO:1901404	regulation of tetrapyrrole catabolic process	1/1	21/66225	0.000317101	0.00493268	1	bio7
Et_10A_001966	GO:0010115	regulation of abscisic acid biosynthetic process	1/1	43/66225	0.000649302	0.00493268	1	bio7
Et_10A_001966	GO:1902930	regulation of alcohol biosynthetic process	1/1	52/66225	0.000785202	0.00493268	1	bio7
Et_10A_001966	GO:0010380	regulation of chlorophyll biosynthetic process	1/1	55/66225	0.000830502	0.00493268	1	bio7
Et_10A_001966	GO:1901463	regulation of tetrapyrrole biosynthetic process	1/1	56/66225	0.000845602	0.00493268	1	bio7
Et_10A_001966	GO:0090056	regulation of chlorophyll metabolic process	1/1	64/66225	0.000966402	0.00493268	1	bio7
Et_10A_001966	GO:1901401	regulation of tetrapyrrole metabolic process	1/1	67/66225	0.0010117	0.00493268	1	bio7
Et_10A_001966	GO:0019747	regulation of isoprenoid metabolic process	1/1	70/66225	0.001057	0.00493268	1	bio7
Et_10A_001966	GO:0010150	leaf senescence	1/1	373/66225	0.00563231	0.00883184	1	bio7
Et_10A_001966	GO:0090693	plant organ senescence	1/1	376/66225	0.00567761	0.00883184	1	bio7
Et_10A_001966	GO:0007568	aging	1/1	800/66225	0.01208	0.0130093	1	bio7
Et_10B_003302	GO:1902074	response to salt	1/1	21/66225	0.000317101	0.0115658	1	bio19
Et_10B_003302	GO:0080186	developmental vegetative growth	1/1	36/66225	0.000543601	0.0115658	1	bio19
Et_10B_003302	GO:0016575	histone deacetylation	1/1	108/66225	0.0016308	0.0115658	1	bio19
Et_10B_003302	GO:0006476	protein deacetylation	1/1	122/66225	0.0018422	0.0115658	1	bio19
Et_10B_003302	GO:0043247	telomere maintenance in response to DNA damage	1/1	126/66225	0.0019026	0.0115658	1	bio19
Et_10B_003302	GO:0032204	regulation of telomere maintenance	1/1	128/66225	0.0019328	0.0115658	1	bio19
Et_10B_003302	GO:0035601	protein deacylation	1/1	134/66225	0.00202341	0.0115658	1	bio19
Et_10B_003302	GO:0098732	macromolecule deacylation	1/1	134/66225	0.00202341	0.0115658	1	bio19
Et_10B_003302	GO:0010332	response to gamma radiation	1/1	178/66225	0.00268781	0.0115658	1	bio19
Et_10B_003302	GO:0042138	meiotic DNA double-strand break formation	1/1	207/66225	0.00312571	0.0115658	1	bio19
Et_10B_003302	GO:0007129	homologous chromosome pairing at meiosis	1/1	217/66225	0.00327671	0.0115658	1	bio19
Et_10B_003302	GO:0045143	homologous chromosome segregation	1/1	230/66225	0.00347301	0.0115658	1	bio19
Et_10B_003302	GO:0010212	response to ionizing radiation	1/1	256/66225	0.00386561	0.0115658	1	bio19
Et_10B_003302	GO:0016926	protein desumoylation	1/1	262/66225	0.00395621	0.0115658	1	bio19
Et_10B_003302	GO:0070192	chromosome organization involved in meiotic cell cycle	1/1	264/66225	0.00398641	0.0115658	1	bio19
Et_10B_003302	GO:0000723	telomere maintenance	1/1	270/66225	0.00407701	0.0115658	1	bio19
Et_10B_003302	GO:0032200	telomere organization	1/1	271/66225	0.00409211	0.0115658	1	bio19
Et_10B_003302	GO:0051052	regulation of DNA metabolic process	1/1	282/66225	0.00425821	0.0115658	1	bio19
Et_10B_003302	GO:0060249	anatomical structure homeostasis	1/1	297/66225	0.00448471	0.0115658	1	bio19
Et_10B_003302	GO:0010413	glucuronoxylan metabolic process	1/1	556/66225	0.00839562	0.0133497	1	bio19
Et_10B_003302	GO:0045492	xylan biosynthetic process	1/1	565/66225	0.00853152	0.0133497	1	bio19
Et_10B_003302	GO:0045491	xylan metabolic process	1/1	633/66225	0.00955832	0.0133497	1	bio19
Et_10B_003302	GO:0070592	cell wall polysaccharide biosynthetic process	1/1	665/66225	0.0100415	0.0133497	1	bio19
Et_10B_003302	GO:0044038	cell wall macromolecule biosynthetic process	1/1	687/66225	0.0103737	0.0133497	1	bio19
Et_10B_003302	GO:0070589	cellular component macromolecule biosynthetic process	1/1	687/66225	0.0103737	0.0133497	1	bio19
Et_10B_003302	GO:0006486	protein glycosylation	1/1	757/66225	0.0114307	0.0133497	1	bio19
Et_10B_003302	GO:0043413	macromolecule glycosylation	1/1	769/66225	0.0116119	0.0133497	1	bio19
Et_10B_003302	GO:0010410	hemicellulose metabolic process	1/1	779/66225	0.0117629	0.0133497	1	bio19
Et_10B_003302	GO:0009101	glycoprotein biosynthetic process	1/1	790/66225	0.011929	0.0133497	1	bio19
Et_10B_003302	GO:0009100	glycoprotein metabolic process	1/1	829/66225	0.0125179	0.0133497	1	bio19
Et_10B_003302	GO:0070085	glycosylation	1/1	840/66225	0.012684	0.0133497	1	bio19
Et_10B_003302	GO:0009845	seed germination	1/1	848/66225	0.0128048	0.0133497	1	bio19
Et_1A_006550	GO:0005985	sucrose metabolic process	1/1	193/66225	0.00291431	0.00874292	1	bio7
Et_1A_007249	GO:0035864	response to potassium ion	1/1	11/66225	0.0001661	0.00380521	1	bio19
Et_1A_007249	GO:1901881	positive regulation of protein depolymerization	1/1	11/66225	0.0001661	0.00380521	1	bio19
Et_1A_007249	GO:0075733	intracellular transport of virus	1/1	12/66225	0.0001812	0.00380521	1	bio19
Et_1A_007249	GO:0031111	negative regulation of microtubule polymerization or depolymerization	1/1	15/66225	0.000226501	0.00380521	1	bio19
Et_1A_007249	GO:0031114	regulation of microtubule depolymerization	1/1	15/66225	0.000226501	0.00380521	1	bio19
Et_1A_007249	GO:0007019	microtubule depolymerization	1/1	20/66225	0.000302001	0.00380521	1	bio19
Et_1A_007249	GO:0071219	cellular response to molecule of bacterial origin	1/1	23/66225	0.000347301	0.00380521	1	bio19
Et_1A_007249	GO:0043243	positive regulation of protein-containing complex disassembly	1/1	27/66225	0.000407701	0.00380521	1	bio19
Et_1A_007249	GO:0031112	positive regulation of microtubule polymerization or depolymerization	1/1	35/66225	0.000528501	0.00380521	1	bio19
Et_1A_007249	GO:0031113	regulation of microtubule polymerization	1/1	35/66225	0.000528501	0.00380521	1	bio19
Et_1A_007249	GO:0048640	negative regulation of developmental growth	1/1	43/66225	0.000649302	0.00380521	1	bio19
Et_1A_007249	GO:0032272	negative regulation of protein polymerization	1/1	44/66225	0.000664402	0.00380521	1	bio19
Et_1A_007249	GO:0010555	response to mannitol	1/1	46/66225	0.000694602	0.00380521	1	bio19
Et_1A_007249	GO:0046794	transport of virus	1/1	46/66225	0.000694602	0.00380521	1	bio19
Et_1A_007249	GO:0031333	negative regulation of protein-containing complex assembly	1/1	48/66225	0.000724802	0.00380521	1	bio19
Et_1A_007249	GO:0031110	regulation of microtubule polymerization or depolymerization	1/1	52/66225	0.000785202	0.00380521	1	bio19
Et_1A_007249	GO:0030308	negative regulation of cell growth	1/1	57/66225	0.000860702	0.00380521	1	bio19
Et_1A_007249	GO:0051592	response to calcium ion	1/1	59/66225	0.000890902	0.00380521	1	bio19
Et_1A_007249	GO:0051494	negative regulation of cytoskeleton organization	1/1	60/66225	0.000906002	0.00380521	1	bio19
Et_1A_007249	GO:1902904	negative regulation of supramolecular fiber organization	1/1	60/66225	0.000906002	0.00380521	1	bio19
Et_1A_007249	GO:0090332	stomatal closure	1/1	77/66225	0.0011627	0.00390668	1	bio19
Et_1A_007249	GO:0071472	cellular response to salt stress	1/1	295/66225	0.00445451	0.00813432	1	bio19
Et_1A_007249	GO:0006816	calcium ion transport	1/1	414/66225	0.00625142	0.00970984	1	bio19
Et_1A_007249	GO:0007030	Golgi organization	1/1	570/66225	0.00860702	0.0111229	1	bio19
Et_1A_007249	GO:0009735	response to cytokinin	1/1	652/66225	0.00984522	0.0118032	1	bio19
Et_1A_007249	GO:0006498	N-terminal protein lipidation	1/1	661/66225	0.00998112	0.0118032	1	bio19
Et_1A_007249	GO:0006499	N-terminal protein myristoylation	1/1	661/66225	0.00998112	0.0118032	1	bio19
Et_1A_007249	GO:0018377	protein myristoylation	1/1	661/66225	0.00998112	0.0118032	1	bio19
Et_1A_008616	GO:0007064	mitotic sister chromatid cohesion	1/1	52/66225	0.000785202	0.00628162	1	bio7
Et_1B_010985	GO:2000031	regulation of salicylic acid mediated signaling pathway	1/1	31/66225	0.000468101	0.00832012	1	bio7
Et_1B_010985	GO:0002229	defense response to oomycetes	1/1	53/66225	0.000800302	0.00832012	1	bio7
Et_1B_010985	GO:1900150	regulation of defense response to fungus	1/1	58/66225	0.000875802	0.00832012	1	bio7
Et_1B_010985	GO:1900424	regulation of defense response to bacterium	1/1	58/66225	0.000875802	0.00832012	1	bio7
Et_1B_010985	GO:0032147	activation of protein kinase activity	1/1	193/66225	0.00291431	0.00958248	1	bio7
Et_1B_010985	GO:0045860	positive regulation of protein kinase activity	1/1	259/66225	0.00391091	0.00958248	1	bio7
Et_1B_010985	GO:0033674	positive regulation of kinase activity	1/1	271/66225	0.00409211	0.00958248	1	bio7
Et_1B_010985	GO:0001934	positive regulation of protein phosphorylation	1/1	297/66225	0.00448471	0.00958248	1	bio7
Et_1B_010985	GO:0042327	positive regulation of phosphorylation	1/1	319/66225	0.00481691	0.00958248	1	bio7
Et_1B_010985	GO:0006487	protein N-linked glycosylation	1/1	326/66225	0.00492261	0.00958248	1	bio7
Et_1B_010985	GO:0010562	positive regulation of phosphorus metabolic process	1/1	334/66225	0.00504341	0.00958248	1	bio7
Et_1B_010985	GO:0045937	positive regulation of phosphate metabolic process	1/1	334/66225	0.00504341	0.00958248	1	bio7
Et_1B_010985	GO:0051347	positive regulation of transferase activity	1/1	334/66225	0.00504341	0.00958248	1	bio7
Et_1B_010985	GO:0000165	MAPK cascade	1/1	864/66225	0.0130464	0.013399	1	bio7
Et_1B_010990	GO:0031396	regulation of protein ubiquitination	1/1	278/66225	0.00419781	0.00880332	1	bio7
Et_1B_010990	GO:0031396	regulation of protein ubiquitination	1/1	278/66225	0.00419781	0.00880332	1	bio13
Et_1B_010990	GO:1903320	regulation of protein modification by small protein conjugation or removal	1/1	282/66225	0.00425821	0.00880332	1	bio7
Et_1B_010990	GO:1903320	regulation of protein modification by small protein conjugation or removal	1/1	282/66225	0.00425821	0.00880332	1	bio13
Et_1B_010990	GO:0071472	cellular response to salt stress	1/1	295/66225	0.00445451	0.00880332	1	bio7
Et_1B_010990	GO:0071472	cellular response to salt stress	1/1	295/66225	0.00445451	0.00880332	1	bio13
Et_1B_010990	GO:0042631	cellular response to water deprivation	1/1	358/66225	0.00540581	0.00880332	1	bio7
Et_1B_010990	GO:0042631	cellular response to water deprivation	1/1	358/66225	0.00540581	0.00880332	1	bio13
Et_1B_010990	GO:0071462	cellular response to water stimulus	1/1	358/66225	0.00540581	0.00880332	1	bio7
Et_1B_010990	GO:0071462	cellular response to water stimulus	1/1	358/66225	0.00540581	0.00880332	1	bio13
Et_1B_010990	GO:0071470	cellular response to osmotic stress	1/1	369/66225	0.00557191	0.00880332	1	bio7
Et_1B_010990	GO:0071470	cellular response to osmotic stress	1/1	369/66225	0.00557191	0.00880332	1	bio13
Et_1B_010990	GO:0071229	cellular response to acid chemical	1/1	371/66225	0.00560211	0.00880332	1	bio7
Et_1B_010990	GO:0071229	cellular response to acid chemical	1/1	371/66225	0.00560211	0.00880332	1	bio13
Et_1B_010990	GO:0000956	nuclear-transcribed mRNA catabolic process	1/1	549/66225	0.00828992	0.0113986	1	bio7
Et_1B_010990	GO:0000956	nuclear-transcribed mRNA catabolic process	1/1	549/66225	0.00828992	0.0113986	1	bio13
Et_1B_010993	GO:0031396	regulation of protein ubiquitination	1/1	278/66225	0.00419781	0.00880332	1	bio13
Et_1B_010993	GO:1903320	regulation of protein modification by small protein conjugation or removal	1/1	282/66225	0.00425821	0.00880332	1	bio13
Et_1B_010993	GO:0071472	cellular response to salt stress	1/1	295/66225	0.00445451	0.00880332	1	bio13
Et_1B_010993	GO:0042631	cellular response to water deprivation	1/1	358/66225	0.00540581	0.00880332	1	bio13
Et_1B_010993	GO:0071462	cellular response to water stimulus	1/1	358/66225	0.00540581	0.00880332	1	bio13
Et_1B_010993	GO:0071470	cellular response to osmotic stress	1/1	369/66225	0.00557191	0.00880332	1	bio13
Et_1B_010993	GO:0071229	cellular response to acid chemical	1/1	371/66225	0.00560211	0.00880332	1	bio13
Et_1B_010993	GO:0000956	nuclear-transcribed mRNA catabolic process	1/1	549/66225	0.00828992	0.0113986	1	bio13
Et_1B_010994	GO:0031396	regulation of protein ubiquitination	1/1	278/66225	0.00419781	0.00696489	1	bio13
Et_1B_010994	GO:0031396	regulation of protein ubiquitination	1/1	278/66225	0.00419781	0.00696489	1	bio7
Et_1B_010994	GO:1903320	regulation of protein modification by small protein conjugation or removal	1/1	282/66225	0.00425821	0.00696489	1	bio13
Et_1B_010994	GO:1903320	regulation of protein modification by small protein conjugation or removal	1/1	282/66225	0.00425821	0.00696489	1	bio7
Et_1B_010994	GO:0071472	cellular response to salt stress	1/1	295/66225	0.00445451	0.00696489	1	bio13
Et_1B_010994	GO:0071472	cellular response to salt stress	1/1	295/66225	0.00445451	0.00696489	1	bio7
Et_1B_010994	GO:0071470	cellular response to osmotic stress	1/1	369/66225	0.00557191	0.00696489	1	bio13
Et_1B_010994	GO:0071470	cellular response to osmotic stress	1/1	369/66225	0.00557191	0.00696489	1	bio7
Et_1B_011307	GO:0006450	regulation of translational fidelity	1/1	84/66225	0.0012684	0.0120719	1	bio13
Et_1B_011307	GO:0016109	tetraterpenoid biosynthetic process	1/1	320/66225	0.00483201	0.0120719	1	bio13
Et_1B_011307	GO:0016117	carotenoid biosynthetic process	1/1	320/66225	0.00483201	0.0120719	1	bio13
Et_1B_011307	GO:0016108	tetraterpenoid metabolic process	1/1	334/66225	0.00504341	0.0120719	1	bio13
Et_1B_011307	GO:0016116	carotenoid metabolic process	1/1	334/66225	0.00504341	0.0120719	1	bio13
Et_1B_011307	GO:0006414	translational elongation	1/1	344/66225	0.00519441	0.0120719	1	bio13
Et_1B_011307	GO:0016226	iron-sulfur cluster assembly	1/1	380/66225	0.00573801	0.0120719	1	bio13
Et_1B_011307	GO:0031163	metallo-sulfur cluster assembly	1/1	380/66225	0.00573801	0.0120719	1	bio13
Et_1B_011307	GO:0006418	tRNA aminoacylation for protein translation	1/1	503/66225	0.00759532	0.0120719	1	bio13
Et_1B_011307	GO:0043038	amino acid activation	1/1	529/66225	0.00798792	0.0120719	1	bio13
Et_1B_011307	GO:0043039	tRNA aminoacylation	1/1	529/66225	0.00798792	0.0120719	1	bio13
Et_1B_011307	GO:0048481	plant ovule development	1/1	546/66225	0.00824462	0.0120719	1	bio13
Et_1B_011307	GO:0035670	plant-type ovary development	1/1	547/66225	0.00825972	0.0120719	1	bio13
Et_1B_011307	GO:0010027	thylakoid membrane organization	1/1	660/66225	0.00996602	0.012516	1	bio13
Et_1B_011307	GO:0009668	plastid membrane organization	1/1	663/66225	0.0100113	0.012516	1	bio13
Et_1B_011549	GO:0090615	mitochondrial mRNA processing	1/1	14/66225	0.000211401	0.0019026	1	bio7
Et_1B_011549	GO:0000373	Group II intron splicing	1/1	64/66225	0.000966402	0.00244621	1	bio7
Et_1B_011549	GO:0006278	RNA-templated DNA biosynthetic process	1/1	72/66225	0.0010872	0.00244621	1	bio7
Et_1B_013434	GO:0000027	ribosomal large subunit assembly	1/1	104/66225	0.0015704	0.010872	1	bio7
Et_1B_013434	GO:0042273	ribosomal large subunit biogenesis	1/1	244/66225	0.00368441	0.010872	1	bio7
Et_1B_013434	GO:0042255	ribosome assembly	1/1	293/66225	0.00442431	0.010872	1	bio7
Et_1B_013434	GO:0022618	ribonucleoprotein complex assembly	1/1	442/66225	0.00667422	0.010872	1	bio7
Et_1B_013434	GO:0071826	ribonucleoprotein complex subunit organization	1/1	450/66225	0.00679502	0.010872	1	bio7
Et_1B_013434	GO:0009644	response to high light intensity	1/1	625/66225	0.00943752	0.0108893	1	bio7
Et_1B_013777	GO:0071472	cellular response to salt stress	1/1	295/66225	0.00445451	0.00672254	1	bio7
Et_1B_013777	GO:0071472	cellular response to salt stress	1/1	295/66225	0.00445451	0.00672254	1	bio13
Et_1B_013777	GO:0042631	cellular response to water deprivation	1/1	358/66225	0.00540581	0.00672254	1	bio7
Et_1B_013777	GO:0042631	cellular response to water deprivation	1/1	358/66225	0.00540581	0.00672254	1	bio13
Et_1B_013777	GO:0071462	cellular response to water stimulus	1/1	358/66225	0.00540581	0.00672254	1	bio7
Et_1B_013777	GO:0071462	cellular response to water stimulus	1/1	358/66225	0.00540581	0.00672254	1	bio13
Et_1B_013777	GO:0071470	cellular response to osmotic stress	1/1	369/66225	0.00557191	0.00672254	1	bio7
Et_1B_013777	GO:0071470	cellular response to osmotic stress	1/1	369/66225	0.00557191	0.00672254	1	bio13
Et_1B_013777	GO:0071229	cellular response to acid chemical	1/1	371/66225	0.00560211	0.00672254	1	bio7
Et_1B_013777	GO:0071229	cellular response to acid chemical	1/1	371/66225	0.00560211	0.00672254	1	bio13
Et_1B_013779	GO:0007286	spermatid development	1/1	26/66225	0.000392601	0.0015704	1	bio7
Et_1B_013779	GO:0048515	spermatid differentiation	1/1	26/66225	0.000392601	0.0015704	1	bio7
Et_1B_013779	GO:1903046	meiotic cell cycle process	1/1	997/66225	0.0150547	0.0150547	1	bio7
Et_1B_013780	GO:0031396	regulation of protein ubiquitination	1/1	278/66225	0.00419781	0.00880332	1	bio7
Et_1B_013780	GO:1903320	regulation of protein modification by small protein conjugation or removal	1/1	282/66225	0.00425821	0.00880332	1	bio7
Et_1B_013780	GO:0071472	cellular response to salt stress	1/1	295/66225	0.00445451	0.00880332	1	bio7
Et_1B_013780	GO:0042631	cellular response to water deprivation	1/1	358/66225	0.00540581	0.00880332	1	bio7
Et_1B_013780	GO:0071462	cellular response to water stimulus	1/1	358/66225	0.00540581	0.00880332	1	bio7
Et_1B_013780	GO:0071470	cellular response to osmotic stress	1/1	369/66225	0.00557191	0.00880332	1	bio7
Et_1B_013780	GO:0071229	cellular response to acid chemical	1/1	371/66225	0.00560211	0.00880332	1	bio7
Et_1B_013780	GO:0000956	nuclear-transcribed mRNA catabolic process	1/1	549/66225	0.00828992	0.0113986	1	bio7
Et_1B_013782	GO:0015720	allantoin transport	1/1	15/66225	0.000226501	0.000604002	1	bio13
Et_1B_013782	GO:0042906	xanthine transport	1/1	16/66225	0.000241601	0.000604002	1	bio13
Et_1B_013782	GO:0015855	pyrimidine nucleobase transport	1/1	19/66225	0.000286901	0.000604002	1	bio13
Et_1B_013782	GO:0015857	uracil transport	1/1	19/66225	0.000286901	0.000604002	1	bio13
Et_1B_013782	GO:0072531	pyrimidine-containing compound transmembrane transport	1/1	20/66225	0.000302001	0.000604002	1	bio13
Et_1B_013782	GO:0034219	carbohydrate transmembrane transport	1/1	269/66225	0.00406191	0.00507739	1	bio13
Et_1B_013782	GO:0015931	nucleobase-containing compound transport	1/1	753/66225	0.0113703	0.0113703	1	bio13
Et_1B_014286	GO:0048699	generation of neurons	1/1	471/66225	0.00711212	0.00954322	1	bio18
Et_1B_014286	GO:0022008	neurogenesis	1/1	632/66225	0.00954322	0.00954322	1	bio18
Et_2A_015154	GO:0043549	regulation of kinase activity	1/1	759/66225	0.0114609	0.012986	1	bio7
Et_2A_015154	GO:0051338	regulation of transferase activity	1/1	838/66225	0.0126538	0.012986	1	bio7
Et_2A_015154	GO:0042325	regulation of phosphorylation	1/1	860/66225	0.012986	0.012986	1	bio7
Et_2A_015505	GO:0006904	vesicle docking involved in exocytosis	1/1	62/66225	0.000936202	0.00790034	1	bio13
Et_2A_015505	GO:0140029	exocytic process	1/1	64/66225	0.000966402	0.00790034	1	bio13
Et_2A_015505	GO:0048278	vesicle docking	1/1	107/66225	0.0016157	0.00790034	1	bio13
Et_2A_015505	GO:0022406	membrane docking	1/1	109/66225	0.0016459	0.00790034	1	bio13
Et_2A_015505	GO:0140056	organelle localization by membrane tethering	1/1	109/66225	0.0016459	0.00790034	1	bio13
Et_2A_015505	GO:0052542	defense response by callose deposition	1/1	209/66225	0.00315591	0.0117176	1	bio13
Et_2A_015505	GO:0052545	callose localization	1/1	290/66225	0.00437901	0.0117176	1	bio13
Et_2A_015505	GO:0033037	polysaccharide localization	1/1	296/66225	0.00446961	0.0117176	1	bio13
Et_2A_015505	GO:0006623	protein targeting to vacuole	1/1	401/66225	0.00605512	0.0117176	1	bio13
Et_2A_015505	GO:0072665	protein localization to vacuole	1/1	417/66225	0.00629672	0.0117176	1	bio13
Et_2A_015505	GO:0072666	establishment of protein localization to vacuole	1/1	417/66225	0.00629672	0.0117176	1	bio13
Et_2A_015505	GO:0006984	ER-nucleus signaling pathway	1/1	489/66225	0.00738392	0.0117176	1	bio13
Et_2A_015505	GO:0030968	endoplasmic reticulum unfolded protein response	1/1	542/66225	0.00818422	0.0117176	1	bio13
Et_2A_015505	GO:0034620	cellular response to unfolded protein	1/1	552/66225	0.00833522	0.0117176	1	bio13
Et_2A_015505	GO:0007034	vacuolar transport	1/1	571/66225	0.00862212	0.0117176	1	bio13
Et_2A_015505	GO:0006986	response to unfolded protein	1/1	573/66225	0.00865232	0.0117176	1	bio13
Et_2A_015505	GO:0035967	cellular response to topologically incorrect protein	1/1	582/66225	0.00878822	0.0117176	1	bio13
Et_2A_015505	GO:0061025	membrane fusion	1/1	821/66225	0.0123971	0.0126387	1	bio13
Et_2A_015505	GO:0000910	cytokinesis	1/1	837/66225	0.0126387	0.0126387	1	bio13
Et_2A_015851	GO:0006885	regulation of pH	1/1	129/66225	0.0019479	0.0151	1	bio7
Et_2A_015851	GO:0006813	potassium ion transport	1/1	359/66225	0.00542091	0.0151	1	bio7
Et_2A_015851	GO:0009827	plant-type cell wall modification	1/1	515/66225	0.00777652	0.0151	1	bio7
Et_2A_015851	GO:0009860	pollen tube growth	1/1	731/66225	0.0110381	0.0151	1	bio7
Et_2A_015851	GO:0035295	tube development	1/1	799/66225	0.0120649	0.0151	1	bio7
Et_2A_015851	GO:1902600	proton transmembrane transport	1/1	799/66225	0.0120649	0.0151	1	bio7
Et_2A_015851	GO:0048868	pollen tube development	1/1	887/66225	0.0133937	0.0151	1	bio7
Et_2A_015851	GO:0042545	cell wall modification	1/1	1000/66225	0.0151	0.0151	1	bio7
Et_2A_017341	GO:0009407	toxin catabolic process	1/1	573/66225	0.00865232	0.0148886	1	bio19
Et_2A_017341	GO:0009644	response to high light intensity	1/1	625/66225	0.00943752	0.0148886	1	bio19
Et_2A_017341	GO:0009404	toxin metabolic process	1/1	653/66225	0.00986032	0.0148886	1	bio19
Et_2A_017341	GO:0042542	response to hydrogen peroxide	1/1	837/66225	0.0126387	0.0148886	1	bio19
Et_2A_017341	GO:0009642	response to light intensity	1/1	877/66225	0.0132427	0.0148886	1	bio19
Et_2A_017341	GO:0006457	protein folding	1/1	986/66225	0.0148886	0.0148886	1	bio19
Et_2A_017347	GO:0051146	striated muscle cell differentiation	1/1	53/66225	0.000800302	0.00244621	1	bio19
Et_2A_017347	GO:0042692	muscle cell differentiation	1/1	103/66225	0.0015553	0.00244621	1	bio19
Et_2A_017347	GO:0061061	muscle structure development	1/1	160/66225	0.00241601	0.00244621	1	bio19
Et_2A_017347	GO:0051783	regulation of nuclear division	1/1	162/66225	0.00244621	0.00244621	1	bio19
Et_2A_017634	GO:0070207	protein homotrimerization	1/1	24/66225	0.000362401	0.00251416	1	bio7
Et_2A_017634	GO:0015937	coenzyme A biosynthetic process	1/1	29/66225	0.000437901	0.00251416	1	bio7
Et_2A_017634	GO:0015936	coenzyme A metabolic process	1/1	35/66225	0.000528501	0.00251416	1	bio7
Et_2A_017634	GO:0070206	protein trimerization	1/1	37/66225	0.000558701	0.00251416	1	bio7
Et_2A_017634	GO:0001558	regulation of cell growth	1/1	439/66225	0.00662892	0.00999838	1	bio7
Et_2A_017634	GO:0042538	hyperosmotic salinity response	1/1	469/66225	0.00708192	0.00999838	1	bio7
Et_2A_018476	GO:0048544	recognition of pollen	1/1	338/66225	0.00510381	0.00533031	1	bio7
Et_2A_018476	GO:0008037	cell recognition	1/1	343/66225	0.00517931	0.00533031	1	bio7
Et_2A_018476	GO:0009875	pollen-pistil interaction	1/1	353/66225	0.00533031	0.00533031	1	bio7
Et_2B_019326	GO:0042744	hydrogen peroxide catabolic process	1/1	475/66225	0.00717252	0.00832012	1	bio7
Et_2B_019326	GO:0098869	cellular oxidant detoxification	1/1	546/66225	0.00824462	0.00832012	1	bio7
Et_2B_019326	GO:1990748	cellular detoxification	1/1	548/66225	0.00827482	0.00832012	1	bio7
Et_2B_019326	GO:0097237	cellular response to toxic substance	1/1	551/66225	0.00832012	0.00832012	1	bio7
Et_2B_019363	GO:0015824	proline transport	1/1	247/66225	0.00372971	0.0113617	1	bio7
Et_2B_019363	GO:0010286	heat acclimation	1/1	282/66225	0.00425821	0.0113617	1	bio7
Et_2B_019363	GO:0009692	ethylene metabolic process	1/1	304/66225	0.00459041	0.0113617	1	bio7
Et_2B_019363	GO:0009693	ethylene biosynthetic process	1/1	304/66225	0.00459041	0.0113617	1	bio7
Et_2B_019363	GO:0043449	cellular alkene metabolic process	1/1	304/66225	0.00459041	0.0113617	1	bio7
Et_2B_019363	GO:0043450	alkene biosynthetic process	1/1	304/66225	0.00459041	0.0113617	1	bio7
Et_2B_019363	GO:1900673	olefin metabolic process	1/1	306/66225	0.00462061	0.0113617	1	bio7
Et_2B_019363	GO:1900674	olefin biosynthetic process	1/1	306/66225	0.00462061	0.0113617	1	bio7
Et_2B_019363	GO:0015804	neutral amino acid transport	1/1	310/66225	0.00468101	0.0113617	1	bio7
Et_2B_019363	GO:0120251	hydrocarbon biosynthetic process	1/1	387/66225	0.00584371	0.0113617	1	bio7
Et_2B_019363	GO:0120255	olefinic compound biosynthetic process	1/1	444/66225	0.00670442	0.0113617	1	bio7
Et_2B_019363	GO:0120252	hydrocarbon metabolic process	1/1	457/66225	0.00690072	0.0113617	1	bio7
Et_2B_019363	GO:0120254	olefinic compound metabolic process	1/1	495/66225	0.00747452	0.0113617	1	bio7
Et_2B_019363	GO:0046942	carboxylic acid transport	1/1	506/66225	0.00764062	0.0113617	1	bio7
Et_2B_019363	GO:0010413	glucuronoxylan metabolic process	1/1	556/66225	0.00839562	0.0113617	1	bio7
Et_2B_019363	GO:0045492	xylan biosynthetic process	1/1	565/66225	0.00853152	0.0113617	1	bio7
Et_2B_019363	GO:0015711	organic anion transport	1/1	624/66225	0.00942242	0.0113617	1	bio7
Et_2B_019363	GO:0045491	xylan metabolic process	1/1	633/66225	0.00955832	0.0113617	1	bio7
Et_2B_019363	GO:0070592	cell wall polysaccharide biosynthetic process	1/1	665/66225	0.0100415	0.0113617	1	bio7
Et_2B_019363	GO:0044038	cell wall macromolecule biosynthetic process	1/1	687/66225	0.0103737	0.0113617	1	bio7
Et_2B_019363	GO:0070589	cellular component macromolecule biosynthetic process	1/1	687/66225	0.0103737	0.0113617	1	bio7
Et_2B_019920	GO:0006465	signal peptide processing	1/1	42/66225	0.000634202	0.00253681	1	bio7
Et_2B_019920	GO:0045047	protein targeting to ER	1/1	84/66225	0.0012684	0.00253681	1	bio7
Et_2B_019920	GO:0072599	establishment of protein localization to endoplasmic reticulum	1/1	84/66225	0.0012684	0.00253681	1	bio7
Et_2B_020504	GO:0016032	viral process	1/1	400/66225	0.00604002	0.00604002	1	bio7
Et_2B_021197	GO:0032011	ARF protein signal transduction	1/1	67/66225	0.0010117	0.00690827	1	bio13
Et_2B_021197	GO:0032012	regulation of ARF protein signal transduction	1/1	67/66225	0.0010117	0.00690827	1	bio13
Et_2B_021197	GO:0009118	regulation of nucleoside metabolic process	1/1	142/66225	0.00214421	0.00690827	1	bio13
Et_2B_021197	GO:0030811	regulation of nucleotide catabolic process	1/1	142/66225	0.00214421	0.00690827	1	bio13
Et_2B_021197	GO:0033121	regulation of purine nucleotide catabolic process	1/1	142/66225	0.00214421	0.00690827	1	bio13
Et_2B_021197	GO:0046578	regulation of Ras protein signal transduction	1/1	156/66225	0.00235561	0.00690827	1	bio13
Et_2B_021197	GO:0051056	regulation of small GTPase mediated signal transduction	1/1	157/66225	0.00237071	0.00690827	1	bio13
Et_2B_021197	GO:1900542	regulation of purine nucleotide metabolic process	1/1	166/66225	0.00250661	0.00690827	1	bio13
Et_2B_021197	GO:0006140	regulation of nucleotide metabolic process	1/1	170/66225	0.00256701	0.00690827	1	bio13
Et_2B_021197	GO:0016197	endosomal transport	1/1	183/66225	0.00276331	0.00690827	1	bio13
Et_2B_021197	GO:0043547	positive regulation of GTPase activity	1/1	235/66225	0.00354851	0.00739273	1	bio13
Et_2B_021197	GO:0006623	protein targeting to vacuole	1/1	401/66225	0.00605512	0.00874544	1	bio13
Et_2B_021197	GO:0072665	protein localization to vacuole	1/1	417/66225	0.00629672	0.00874544	1	bio13
Et_2B_021197	GO:0072666	establishment of protein localization to vacuole	1/1	417/66225	0.00629672	0.00874544	1	bio13
Et_2B_021197	GO:0061025	membrane fusion	1/1	821/66225	0.0123971	0.0123971	1	bio13
Et_3A_027134	GO:0051349	positive regulation of lyase activity	1/1	29/66225	0.000437901	0.00326161	1	bio7
Et_3A_027134	GO:0051349	positive regulation of lyase activity	1/1	29/66225	0.000437901	0.00326161	1	bio19
Et_3A_027134	GO:0031281	positive regulation of cyclase activity	1/1	36/66225	0.000543601	0.00326161	1	bio7
Et_3A_027134	GO:0031281	positive regulation of cyclase activity	1/1	36/66225	0.000543601	0.00326161	1	bio19
Et_3A_027134	GO:0045761	regulation of adenylate cyclase activity	1/1	43/66225	0.000649302	0.00326161	1	bio7
Et_3A_027134	GO:0045761	regulation of adenylate cyclase activity	1/1	43/66225	0.000649302	0.00326161	1	bio19
Et_3A_027134	GO:0019935	cyclic-nucleotide-mediated signaling	1/1	54/66225	0.000815402	0.00326161	1	bio7
Et_3A_027134	GO:0019935	cyclic-nucleotide-mediated signaling	1/1	54/66225	0.000815402	0.00326161	1	bio19
Et_3A_027134	GO:0007188	adenylate cyclase-modulating G protein-coupled receptor signaling pathway	1/1	55/66225	0.000830502	0.00326161	1	bio7
Et_3A_027134	GO:0007188	adenylate cyclase-modulating G protein-coupled receptor signaling pathway	1/1	55/66225	0.000830502	0.00326161	1	bio19
Et_3A_027134	GO:0031279	regulation of cyclase activity	1/1	73/66225	0.0011023	0.00326161	1	bio7
Et_3A_027134	GO:0031279	regulation of cyclase activity	1/1	73/66225	0.0011023	0.00326161	1	bio19
Et_3A_027134	GO:0006171	cAMP biosynthetic process	1/1	86/66225	0.0012986	0.00326161	1	bio7
Et_3A_027134	GO:0006171	cAMP biosynthetic process	1/1	86/66225	0.0012986	0.00326161	1	bio19
Et_3A_027134	GO:0046058	cAMP metabolic process	1/1	93/66225	0.0014043	0.00326161	1	bio7
Et_3A_027134	GO:0046058	cAMP metabolic process	1/1	93/66225	0.0014043	0.00326161	1	bio19
Et_3A_027134	GO:0052652	cyclic purine nucleotide metabolic process	1/1	101/66225	0.0015251	0.00326161	1	bio7
Et_3A_027134	GO:0052652	cyclic purine nucleotide metabolic process	1/1	101/66225	0.0015251	0.00326161	1	bio19
Et_3A_027134	GO:0051339	regulation of lyase activity	1/1	108/66225	0.0016308	0.00326161	1	bio7
Et_3A_027134	GO:0051339	regulation of lyase activity	1/1	108/66225	0.0016308	0.00326161	1	bio19
Et_3A_027134	GO:0042325	regulation of phosphorylation	1/1	860/66225	0.012986	0.012986	1	bio7
Et_3A_027134	GO:0042325	regulation of phosphorylation	1/1	860/66225	0.012986	0.012986	1	bio19
Et_3B_027638	GO:0007169	transmembrane receptor protein tyrosine kinase signaling pathway	1/1	364/66225	0.00549641	0.00906002	1	bio18
Et_3B_027638	GO:0007167	enzyme-linked receptor protein signaling pathway	1/1	600/66225	0.00906002	0.00906002	1	bio18
Et_3B_027815	GO:0009736	cytokinin-activated signaling pathway	1/1	211/66225	0.00318611	0.0123971	1	bio14
Et_3B_027815	GO:0009736	cytokinin-activated signaling pathway	1/1	211/66225	0.00318611	0.0123971	1	bio7
Et_3B_027815	GO:0071368	cellular response to cytokinin stimulus	1/1	213/66225	0.00321631	0.0123971	1	bio14
[truncated: 283 more rows]

[truncated: 1 more sheets: S1.11]
